# Supplementary material for: Integrated multi-omics identifies pathways governing interspecies interaction between A. fumigatus and K. pneumoniae
Source: Commun Biol. 2024 Nov 12;7:1496. doi: 10.1038/s42003-024-07145-x (PMC11557599; doi:10.1038/s42003-024-07145-x)
Supplement: Supplementary file 3 — Supplementary Data 1 [file 42003_2024_7145_MOESM3_ESM.xlsx]

## Sheet: Metabolomics_RawData
Suppl. Data 1. Metabolomics data overview
Metabolite number	Name	Molecular Weight	RT [min]	Detection method	Group Area: AF	Group Area: KP	Group Area: plus	Group CV [%]: AF	Group CV [%]: KP	Group CV [%]: plus	Ratio: (plus) / (AF)	Ratio: (plus) / (KP)	Ratio: (AF) / (KP)	Log2 Fold Change: (plus) / (AF)	Log2 Fold Change: (plus) / (KP)	Log2 Fold Change: (AF) / (KP)	P-value: (plus) / (AF)	P-value: (plus) / (KP)	P-value: (AF) / (KP)
1	Lactamide	89.0478	3.74	RP	5.40248e+06	289034	7.07204e+06	21.7675	46.7559	3.33825	1.309	24.468	18.691	0.39	4.61	4.22	0.413709	4.76458e-05	9.50839e-05
2	Υ-Aminobutyric acid (GABA)	103.063	3.681	RP	627077	187282	1.2725e+06	15.4773	11.1849	19.1775	2.029	6.795	3.348	1.02	2.76	1.74	0.0028652	1.1083e-05	0.000171626
3	Choline	103.1	3.677	RP	537994	12427.9	222944	2.21323	17.9216	15.9033	0.414	17.939	43.289	-1.27	4.17	5.44	0.000578021	9.26407e-07	2.48912e-07
4	D-Serine	105.043	3.745	RP	210532	10532.6	265052	23.0956	9.3864	8.21344	1.259	25.165	19.989	0.33	4.65	4.32	0.0672508	9.4212e-07	1.59508e-06
5	2-Furoic acid	112.016	5.461	RP	17457.3	1.24409e+06	148470	60.2196	4.05779	54.9643	8.505	0.119	0.014	3.09	-3.07	-6.16	0.0124429	0.00315476	0.000148397
6	Sorbic acid	112.052	13.767	RP	448310	45444.4	330513	18.4358	85.4143	19.1084	0.737	7.273	9.865	-0.44	2.86	3.3	0.973809	0.0380658	0.0292861
7	D-(+)-Proline	115.063	4.24	RP	1.16008e+07	227862	1.05161e+07	11.5838	22.8931	14.0621	0.906	46.151	50.912	-0.14	5.53	5.67	0.554764	5.37755e-07	4.48916e-07
8	L-Valine	117.079	4.719	RP	4.15401e+06	99779.7	3.91181e+06	7.90381	26.2117	8.70147	0.942	39.204	41.632	-0.09	5.29	5.38	0.99263	5.44272e-07	5.34031e-07
9	Betaine	117.079	4.081	RP	1.36795e+06	820761	1.07931e+06	23.0298	12.1361	26.5349	0.789	1.315	1.667	-0.34	0.4	0.74	0.993424	0.233093	0.203263
10	Threonine	119.058	3.805	RP	1.26313e+06	147586	857363	34.5115	11.1245	38.5156	0.679	5.809	8.559	-0.56	2.54	3.1	0.606661	0.000530486	0.000274679
11	Nicotinamide	122.048	5.806	RP	186847	15867.7	116058	17.0711	71.7752	28.2774	0.621	7.314	11.775	-0.69	2.87	3.56	0.287781	0.00939056	0.00194602
12	Nicotinic acid	123.032	5.792	RP	3.43737e+06	622336	1.66804e+06	15.3918	12.6985	16.2325	0.485	2.68	5.523	-1.04	1.42	2.47	0.00249214	0.000702582	2.57619e-05
13	Mevalonolactone	130.063	9.937	RP	3.28353e+06	79029.2	471381	18.0097	62.8032	25.3149	0.144	5.965	41.548	-2.8	2.58	5.38	0.00767642	0.00661386	0.000178507
14	Mevalonolactone	130.063	10.504	RP	1.9629e+06	89548.3	1.39729e+06	5.63975	61.2223	64.2542	0.712	15.604	21.92	-0.49	3.96	4.45	0.488422	0.00686159	0.00222419
15	Isoleucine	131.095	5.784	RP	727243	37676.2	566115	15.8385	21.4974	7.88997	0.778	15.026	19.302	-0.36	3.91	4.27	0.120625	2.11123e-06	1.26046e-06
16	Asparagine	132.054	3.762	RP	579609	7668.39	571227	26.547	21.9297	4.12851	0.986	74.491	75.584	-0.02	6.22	6.24	0.650564	8.77721e-07	1.02292e-06
17	Ornithine	132.09	2.816	RP	909583	7476.94	603634	6.19201	34.9469	9.45494	0.664	80.733	121.652	-0.59	6.34	6.93	0.174162	6.9603e-07	4.96216e-07
18	L-Aspartic acid	133.037	4.011	RP	2.88774e+06	89979	1.97949e+06	14.7546	8.62256	6.15519	0.685	21.999	32.093	-0.54	4.46	5	0.0230734	1.63848e-07	7.59339e-08
19	Adenine	135.055	4.748	RP	57775.4	330567	101553	25.4446	8.77351	25.3343	1.758	0.307	0.175	0.81	-1.7	-2.52	0.0214826	0.0020811	0.000149901
20	Amphetamine	135.105	10.927	RP	59831.2	97231.3	215047	31.1191	20.0343	11.1641	3.594	2.212	0.615	1.85	1.15	-0.7	0.00221954	0.00722002	0.461666
21	Hypoxanthine	136.039	11.258	RP	47030.6	1623.84	17977.2	30.5554	13.4887	35.696	0.382	11.071	28.963	-1.39	3.47	4.86	0.0189205	6.67828e-05	1.172e-05
22	Trigonelline	137.048	4.318	RP	4.022e+07	103214	3.15934e+07	8.00417	22.3973	20.4256	0.786	306.095	389.674	-0.35	8.26	8.61	0.206196	1.0844e-07	7.1595e-08
23	Trigonelline	137.048	4.585	RP	6.97653e+07	517022	5.23986e+07	12.2976	15.1398	13.5209	0.751	101.347	134.937	-0.41	6.66	7.08	0.112878	3.15001e-08	1.74347e-08
24	4-Methyl-5-thiazoleethanol	143.041	3.679	RP	236838	245160	205847	14.2124	6.7053	16.6225	0.869	0.84	0.966	-0.2	-0.25	-0.05	0.14401	0.166848	0.992672
25	4-Acetamidobutanoic acid	145.074	10.54	RP	96106.7	1775.63	229350	9.15598	81.1574	15.2879	2.386	129.165	54.125	1.25	7.01	5.76	0.128564	4.44608e-05	0.000148511
26	Spermidine	145.158	2.854	RP	896236	329356	514849	38.1072	30.8614	56.2862	0.574	1.563	2.721	-0.8	0.64	1.44	0.285817	0.273658	0.0333471
27	D-(-)-Glutamine	146.069	3.802	RP	1.64007e+07	182682	1.09756e+07	29.1144	6.2214	6.17072	0.669	60.081	89.777	-0.58	5.91	6.49	0.40546	7.54763e-07	6.03857e-07
28	L-Glutamic acid	147.053	3.925	RP	4.88393e+07	1.017e+06	3.12427e+07	14.7966	7.40198	16.1238	0.64	30.72	48.023	-0.64	4.94	5.59	0.00716167	3.6222e-07	1.47806e-07
29	Methamphetamine	149.12	11.401	RP	51192.5	79578	196344	37.0324	8.57234	26.1033	3.835	2.467	0.643	1.94	1.3	-0.64	0.00542844	0.018758	0.504201
30	Paracetamol	151.063	5.136	RP	879558	793423	874323	9.1446	11.2633	40.0731	0.994	1.102	1.109	-0.01	0.14	0.15	0.434253	0.731064	0.850964
31	3-Aminosalicylic acid	153.043	9.767	RP	142087	9.13823e+06	1.50959e+06	14.1176	13.908	65.2773	10.624	0.165	0.016	3.41	-2.6	-6.01	0.000416043	0.00467826	2.50866e-05
32	2,3-Dihydroxybenzoic acid	154.027	5.503	RP	17680.3	419031	29374.1	19.966	17.5279	83.6563	1.661	0.07	0.042	0.73	-3.83	-4.57	0.714952	0.00417083	0.00203654
33	L-Histidine	155.07	3.712	RP	383438	8085.46	204643	10.3716	3.65114	16.5674	0.534	25.31	47.423	-0.91	4.66	5.57	0.00169122	1.63208e-07	4.15791e-08
34	Methyl 2-[(2-methoxy-2-oxoethyl)amino]acetate	161.069	4.831	RP	815874	1.13202e+06	637684	23.4797	3.26038	34.3155	0.782	0.563	0.721	-0.36	-0.83	-0.47	0.883887	0.0774074	0.142274
35	DL-Carnitine	161.105	3.676	RP	298737	4580.39	203731	3.27701	1.28302	11.8899	0.682	44.479	65.221	-0.55	5.48	6.03	0.00244444	2.08309e-11	2.22511e-12
36	L-Phenylalanine	165.079	10.723	RP	441480	193979	184033	13.2613	5.85678	2.99266	0.417	0.949	2.276	-1.26	-0.08	1.19	3.62208e-05	0.748791	5.14795e-05
37	Pyridoxal	167.058	4.67	RP	1.8669e+07	347521	1.37972e+07	11.9269	23.0443	11.0955	0.739	39.702	53.721	-0.44	5.31	5.75	0.173865	5.85501e-07	4.14411e-07
38	6-Methoxysalicylic acid	168.042	19.469	RP	58006.3	3622.82	52584.1	10.0491	1.48968	30.9411	0.907	14.515	16.011	-0.14	3.86	4	0.71042	8.13017e-06	5.99208e-06
39	N-Acetylornithine	174.1	4.61	RP	25022.6	1.01875e+06	41893.5	71.3433	11.4826	14.5901	1.674	0.041	0.025	0.74	-4.6	-5.35	0.93205	0.000149465	0.000122062
40	DL-Arginine	174.112	3.711	RP	5.26037e+06	34759.4	2.94424e+06	10.4616	6.30133	12.4784	0.56	84.704	151.337	-0.84	6.4	7.24	0.000501594	1.44202e-09	1.1232e-10
41	L-(+)-Citrulline	175.096	3.926	RP	218268	44859.7	123217	18.3488	2.65674	14.8046	0.565	2.747	4.866	-0.82	1.46	2.28	0.0110351	0.000446634	3.87038e-05
42	4-Acetamidobenzoic acid	179.058	16.076	RP	110701	16629.5	132218	2.97477	10.4298	10.3623	1.194	7.951	6.657	0.26	2.99	2.73	0.19326	4.75535e-07	6.59154e-07
43	Kanosamine	179.079	4.098	RP	1.1196e+07	567523	6.90876e+06	17.1461	75.0195	17.8483	0.617	12.174	19.728	-0.7	3.61	4.3	0.618143	0.00666535	0.0026722
44	L-Iditol	182.079	4.128	RP	2.29425e+07	19142.9	1.69783e+07	11.0667	36.8848	11.819	0.74	886.921	1198.48	-0.43	9.79	10.23	0.248143	2.49492e-07	1.77348e-07
45	Indole-3-acrylic acid	187.063	12.267	RP	91819.2	13916.6	26890	8.12603	15.6473	7.26708	0.293	1.932	6.598	-1.77	0.95	2.72	2.54558e-05	0.00049247	1.62474e-06
46	Desthiobiotin	214.132	16.523	RP	21926.1	11900.5	68104.2	6.32147	5.81852	6.82297	3.106	5.723	1.842	1.64	2.52	0.88	1.43456e-06	2.04174e-07	7.2158e-05
47	N-Acetyl-L-tyrosine	223.084	14.426	RP	67707	1911	30492.2	11.107	43.9878	7.08197	0.45	15.956	35.43	-1.15	4	5.15	0.0263248	3.35515e-05	7.47147e-06
48	2-[4-(3-Amino-2-hydroxypropoxy)phenyl]acetamide	224.116	10.522	RP	2667.81	85299.1	24230.4	73.6715	15.9997	26.5778	9.083	0.284	0.031	3.18	-1.82	-5	0.00324626	0.0497838	0.000312734
49	Thiamine	264.104	3.677	RP	3.82716e+06	3.45586e+06	3.12541e+06	11.4614	5.70714	19.1659	0.817	0.904	1.107	-0.29	-0.15	0.15	0.134814	0.673355	0.396113
50	Adenosine	267.097	9.873	RP	57601	14859.6	59792.7	11.8078	17.5677	19.3776	1.038	4.024	3.876	0.05	2.01	1.95	0.638761	0.000106037	0.000180145
51	L-Saccharopine	276.132	3.815	RP	292110	2650.7	255681	29.4983	9.43309	2.56963	0.875	96.458	110.201	-0.19	6.59	6.78	0.971171	4.7189e-07	4.53999e-07
52	5'-S-Methyl-5'-thioadenosine	297.09	11.749	RP	2997.76	55125.5	28837.9	21.1978	31.1637	19.8659	9.62	0.523	0.054	3.27	-0.93	-4.2	9.20612e-05	0.126248	2.95771e-05
53		71.0736	4.716	RP	575529	23941.4	508584	2.73861	11.7208	7.87552	0.884	21.243	24.039	-0.18	4.41	4.59	0.137818	1.89488e-08	1.06351e-08
54	Name	Molecular Weight	CSID	RP	DeltaMass [Da]	DeltaMass [ppm]
55	Pyrrolidine	71.0735	29008	RP	-6.13253e-05	-0.862843
56	3-Buten-1-amine	71.0735	391842	RP	-6.13253e-05	-0.862843
57		84.0211	4.091	RP	1.93281e+06	35481.7	1.19579e+06	11.0821	2.58627	8.70986	0.619	33.702	54.473	-0.69	5.07	5.77	0.000744182	1.29712e-09	1.20255e-10
58	Name	Molecular Weight	CSID	RP	DeltaMass [Da]	DeltaMass [ppm]
59	2(5H)-Furanone	84.0211	9917	RP	2.12823e-05	0.253298
60	3-Butynoic acid	84.0211	121209	RP	2.12823e-05	0.253298
61	Furanone	84.0211	124157	RP	2.12823e-05	0.253298
62	4-Hydroxy-2-butynal	84.0211	388833	RP	2.12823e-05	0.253298
63		85.0528	9.874	RP	143189	177781	55645.3	25.6634	28.3919	29.1843	0.389	0.313	0.805	-1.36	-1.68	-0.31	0.013764	0.00839188	0.888566
64	Name	Molecular Weight	CSID	RP	DeltaMass [Da]	DeltaMass [ppm]
65	2-Pyrrolidone	85.0528	11530	RP	-3.64762e-06	-0.0428866
66	ACETONE CYANOHYDRIN	85.0528	6166	RP	-3.64762e-06	-0.0428866
67		87.0685	3.676	RP	434413	898142	1.20928e+06	6.99268	41.571	14.415	2.784	1.346	0.484	1.48	0.43	-1.05	0.00627456	0.821291	0.0117293
68	Name	Molecular Weight	CSID	RP	DeltaMass [Da]	DeltaMass [ppm]
69	N,N-Dimethylacetamide	87.0684	29107	RP	-4.31262e-05	-0.495314
70	Morpholine	87.0684	13837537	RP	-4.31262e-05	-0.495314
71	Butanamide	87.0684	10464	RP	-4.31262e-05	-0.495314
72	N-Ethylacetamide	87.0684	11752	RP	-4.31262e-05	-0.495314
73	4-Aminobutanal	87.0684	115	RP	-4.31262e-05	-0.495314
74	2-(1-Aziridinyl)ethanol	87.0684	21106572	RP	-4.31262e-05	-0.495314
75	ISOBUTYRALDEHYDE, OXIME	87.0684	4481816	RP	-4.31262e-05	-0.495314
76	Isobutyraldoxime	87.0684	4481815	RP	-4.31262e-05	-0.495314
77		98.0368	4.123	RP	1.251e+06	78963.7	837871	12.3444	33.8098	11.069	0.67	10.611	15.843	-0.58	3.41	3.99	0.152261	4.05827e-05	1.54877e-05
78	Name	Molecular Weight	CSID	RP	DeltaMass [Da]	DeltaMass [ppm]
79	Furfuranol	98.0368	7083	RP	1.98688e-05	0.202666
80	2-Methylenebutyrolactone	98.0368	61647	RP	1.98688e-05	0.202666
81	UNII:1AX0NCS144	98.0368	11070	RP	1.98688e-05	0.202666
82	dihydropyranone	98.0368	129648	RP	1.98688e-05	0.202666
83		100.016	9.979	RP	436723	2.67531e+06	297077	32.792	9.32943	30.8934	0.68	0.111	0.163	-0.56	-3.17	-2.61	0.0654813	0.000107417	0.000633131
84	Name	Molecular Weight	CSID	RP	DeltaMass [Da]	DeltaMass [ppm]
85	Succinic anhydride	100.016	7634	RP	-8.65543e-07	-0.00865404
86		101.048	3.913	RP	2.25833e+06	39605.6	1.29902e+06	19.1017	61.4412	8.71586	0.575	32.799	57.02	-0.8	5.04	5.83	0.250465	7.44789e-05	3.14522e-05
87	Name	Molecular Weight	CSID	RP	DeltaMass [Da]	DeltaMass [ppm]
88	1-Amino-1-carboxycyclopropane	101.048	520	RP	-2.33717e-05	-0.231294
89	UNII:775261TI36	101.048	16360	RP	-2.33717e-05	-0.231294
90	(3S)-3-Aminodihydro-2(3H)-furanone	101.048	393441	RP	-2.33717e-05	-0.231294
91	Diacetyl monoxime	101.048	4917792	RP	-2.33717e-05	-0.231294
92	Azetidine-2-carboxylate	101.048	15628	RP	-2.33717e-05	-0.231294
93	N-hydroxymethylacrylamide	101.048	12955	RP	-2.33717e-05	-0.231294
94	ACETOACETAMIDE	101.048	72327	RP	-2.33717e-05	-0.231294
95	HSL	101.048	66194	RP	-2.33717e-05	-0.231294
96	(Z)-dehydrobutyrine	101.048	4952645	RP	-2.33717e-05	-0.231294
97		110.037	4.123	RP	799131	16802.4	653179	4.69742	69.2014	11.6299	0.817	38.874	47.561	-0.29	5.28	5.57	0.848464	0.000497321	0.000343127
98	Name	Molecular Weight	CSID	RP	DeltaMass [Da]	DeltaMass [ppm]
99	catechol	110.037	13837760	RP	1.31354e-05	0.119373
100	Hydroquinone	110.037	764	RP	1.31354e-05	0.119373
101	Resorcinol	110.037	4878	RP	1.31354e-05	0.119373
102	2-Acetylfuran	110.037	13849	RP	1.31354e-05	0.119373
103	5-Methyl-2-furaldehyde	110.037	11600	RP	1.31354e-05	0.119373
104	4-Hydroxy-2,5-cyclohexadien-1-one	110.037	19144	RP	1.31354e-05	0.119373
105	(2Z,4E)-2,4-Hexadienedial	110.037	9587244	RP	1.31354e-05	0.119373
106		114.032	11.126	RP	2550.69	814197	54910	7.68421	11.1854	35.4779	21.528	0.067	0.003	4.43	-3.89	-8.32	4.81303e-06	1.393e-05	2.37495e-07
107	Name	Molecular Weight	CSID	RP	DeltaMass [Da]	DeltaMass [ppm]
108	4-hyroxy-5-methyl-3-furanone	114.032	3757733	RP	-4.61393e-05	-0.404618
109	2-Oxo-4-pentenoic acid	114.032	951	RP	-4.61393e-05	-0.404618
110	(2Z)-4-Oxo-2-pentenoic acid	114.032	4444490	RP	-4.61393e-05	-0.404618
111	(2E)-2-Hydroxy-2,4-pentadienoic acid	114.032	4444060	RP	-4.61393e-05	-0.404618
112		116.047	4.132	RP	1.27157e+06	101794	908485	9.38225	16.9726	10.7096	0.714	8.925	12.492	-0.49	3.16	3.64	0.0298036	2.12183e-06	1.0337e-06
113	Name	Molecular Weight	CSID	RP	DeltaMass [Da]	DeltaMass [ppm]
114	Levulinic acid	116.047	11091	RP	1.21748e-05	0.104912
115	Methyl acetoacetate	116.047	13874867	RP	1.21748e-05	0.104912
116	alpha-Ketoisovaleric acid	116.047	48	RP	1.21748e-05	0.104912
117	2-Oxovaleric Acid	116.047	67142	RP	1.21748e-05	0.104912
118	1-Acetoxyacetone	116.047	11105	RP	1.21748e-05	0.104912
119	3-Ketovaleric acid	116.047	388751	RP	1.21748e-05	0.104912
120	Acetopropionic acid	116.047	133090	RP	1.21748e-05	0.104912
121	5-Oxopentanoic acid	116.047	388989	RP	1.21748e-05	0.104912
122	Ethyl 2-hydroxyacrylate	116.047	9403827	RP	1.21748e-05	0.104912
123		116.095	3.694	RP	30679.4	188903	49457.8	38.4669	11.0423	17.8802	1.612	0.262	0.162	0.69	-1.93	-2.62	0.0894385	0.00260781	0.000361379
124	Name	Molecular Weight	CSID	RP	DeltaMass [Da]	DeltaMass [ppm]
125	Tetramethylurea	116.095	11930	RP	4.44821e-05	0.383152
126	5-Aminopentanamide	116.095	388481	RP	4.44821e-05	0.383152
127		118.027	9.929	RP	527622	2.75659e+06	275171	23.4382	9.05304	25.3291	0.522	0.1	0.191	-0.94	-3.32	-2.39	0.0102936	2.144e-05	0.000200985
128	Name	Molecular Weight	CSID	RP	DeltaMass [Da]	DeltaMass [ppm]
129	Succinic acid	118.027	1078	RP	1.18722e-05	0.10059
130	Methylmalonic acid	118.027	473	RP	1.18722e-05	0.10059
131	D-Erythronolactone	118.027	4483398	RP	1.18722e-05	0.10059
132	Dimethyl oxalate	118.027	10649	RP	1.18722e-05	0.10059
133	L-Threonolactone	118.027	2006913	RP	1.18722e-05	0.10059
134	3-Hydroxy-2-oxobutanoic acid	118.027	164189	RP	1.18722e-05	0.10059
135	4-Hydroxy-2-oxobutanoic acid	118.027	10137246	RP	1.18722e-05	0.10059
136		121.074	3.714	RP	533565	179978	1.11393e+06	19.0312	12.3377	19.869	2.088	6.189	2.965	1.06	2.63	1.57	0.00464288	2.8427e-05	0.000506831
137	Name	Molecular Weight	CSID	RP	DeltaMass [Da]	DeltaMass [ppm]
138	Tris(hydroxymethyl)aminomethane	121.074	6257	RP	5.55579e-05	0.458876
139		125.048	4.571	RP	7.48185e+06	113397	4.75137e+06	3.45134	23.2583	21.151	0.635	41.9	65.979	-0.66	5.39	6.04	0.127603	7.59773e-07	5.21467e-07
140	Name	Molecular Weight	CSID	RP	DeltaMass [Da]	DeltaMass [ppm]
141	N-ethylmaleimide	125.048	4209	RP	-8.08244e-06	-0.0646349
142	4-Amino-1,2-benzenediol	125.048	133726	RP	-8.08244e-06	-0.0646349
143	2-Amino-1,4-benzenediol	125.048	2285225	RP	-8.08244e-06	-0.0646349
144	N-(2-Furylmethyl)formamide	125.048	168731	RP	-8.08244e-06	-0.0646349
145	3-(Hydroxyamino)phenol	125.048	4573970	RP	-8.08244e-06	-0.0646349
146	3,6-Dihydro-3-pyridinecarboxylic acid	125.048	30791777	RP	-8.08244e-06	-0.0646349
147		125.048	4.327	RP	3.38763e+06	96626.7	2.4457e+06	12.084	17.3275	23.3483	0.722	25.311	35.059	-0.47	4.66	5.13	0.18819	1.62428e-06	1.09739e-06
148	Name	Molecular Weight	CSID	RP	DeltaMass [Da]	DeltaMass [ppm]
149	N-ethylmaleimide	125.048	4209	RP	-2.43738e-05	-0.194916
150	4-Amino-1,2-benzenediol	125.048	133726	RP	-2.43738e-05	-0.194916
151	2-Amino-1,4-benzenediol	125.048	2285225	RP	-2.43738e-05	-0.194916
152	N-(2-Furylmethyl)formamide	125.048	168731	RP	-2.43738e-05	-0.194916
153	3-(Hydroxyamino)phenol	125.048	4573970	RP	-2.43738e-05	-0.194916
154	3,6-Dihydro-3-pyridinecarboxylic acid	125.048	30791777	RP	-2.43738e-05	-0.194916
155		126.043	10.561	RP	23077	254673	118590	12.5495	13.1065	12.9429	5.139	0.466	0.091	2.36	-1.1	-3.46	1.29891e-05	0.0012523	1.51661e-06
156	Name	Molecular Weight	CSID	RP	DeltaMass [Da]	DeltaMass [ppm]
157	Thymine	126.043	1103	RP	-7.3501e-06	-0.0583143
158	Imidazole-4-acetate	126.043	86856	RP	-7.3501e-06	-0.0583143
159	imidazol-1-ylacetic acid	126.043	570527	RP	-7.3501e-06	-0.0583143
160		128.047	4.129	RP	4.4682e+06	43760	3.47904e+06	3.52314	69.1504	9.81482	0.779	79.503	102.107	-0.36	6.31	6.67	0.852137	0.000198957	0.000144627
161	Name	Molecular Weight	CSID	RP	DeltaMass [Da]	DeltaMass [ppm]
162	Furaneol	128.047	18218	RP	1.39465e-05	0.108916
163	2,5-Bis(hydroxymethyl)furan	128.047	67238	RP	1.39465e-05	0.108916
164	Sotolon	128.047	56569	RP	1.39465e-05	0.108916
165	4,4-Dimethyldihydro-2,3-furandione	128.047	38	RP	1.39465e-05	0.108916
166	2,7-Oxepanedione	128.047	493519	RP	1.39465e-05	0.108916
167	5-Acetyldihydro-2(3H)-furanone	128.047	56588	RP	1.39465e-05	0.108916
168	(4E)-2-Oxo-4-hexenoic acid	128.047	4444477	RP	1.39465e-05	0.108916
169	5-Hydroxy-6-methyl-2,3-dihydro-4H-pyran-4-one	128.047	4934679	RP	1.39465e-05	0.108916
170	Dihydrophloroglucinol	128.047	354	RP	1.39465e-05	0.108916
171	(2E,4Z)-2-Hydroxy-2,4-hexadienoic acid	128.047	10128250	RP	1.39465e-05	0.108916
172	5-Ethyl-4-hydroxy-3(2H)-furanone	128.047	15280469	RP	1.39465e-05	0.108916
173	5-Hydroxy-6-methyl-5,6-dihydro-2H-pyran-2-one	128.047	28719928	RP	1.39465e-05	0.108916
174	4-Methoxy-5,6-dihydro-2H-pyran-2-one	128.047	24217181	RP	1.39465e-05	0.108916
175	5-(1-Hydroxyethyl)-2(5H)-furanone	128.047	35013578	RP	1.39465e-05	0.108916
176	(2Z,4Z)-2-Hydroxy-2,4-hexadienoic acid	128.047	26606397	RP	1.39465e-05	0.108916
177		129.01	2.75	RP	38417.9	897589	1.83119e+06	18.4458	10.0398	21.5573	47.665	2.04	0.043	5.57	1.03	-4.55	6.36338e-07	0.00670574	1.47158e-06
178	Name	Molecular Weight	CSID	RP	DeltaMass [Da]	DeltaMass [ppm]
179	6-Chloro-3-pyridazinamine	129.009	20342	RP	-0.0002525	-1.95722
180		132.042	4.62	RP	84622.5	1.05546e+06	718735	34.845	35.267	24.997	8.493	0.681	0.08	3.09	-0.55	-3.64	0.000397003	0.186782	0.000116554
181	Name	Molecular Weight	CSID	RP	DeltaMass [Da]	DeltaMass [ppm]
182	Glutaric acid	132.042	723	RP	-2.87542e-05	-0.217765
183	UNII:H1547KG7UZ	132.042	9922	RP	-2.87542e-05	-0.217765
184	mono-Methyl succinate	132.042	69896	RP	-2.87542e-05	-0.217765
185	Ethylmalonic acid	132.042	11263	RP	-2.87542e-05	-0.217765
186	Dimethylmalonic acid	132.042	11195	RP	-2.87542e-05	-0.217765
187	Monoethyl malonic acid	132.042	63783	RP	-2.87542e-05	-0.217765
188	(4S,5R)-4-Hydroxy-5-(hydroxymethyl)dihydro-2(3H)-furanone	132.042	142116	RP	-2.87542e-05	-0.217765
189	4,5-Dihydroxy-2,3-pentanedione	132.042	391652	RP	-2.87542e-05	-0.217765
190	acetyllactic acid	132.042	21	RP	-2.87542e-05	-0.217765
191	2-hydroxy-4-oxo-pentanoic acid	132.042	8278736	RP	-2.87542e-05	-0.217765
192	(2S)-2-Hydroxy-2-methyl-3-oxobutanoic acid	132.042	389710	RP	-2.87542e-05	-0.217765
193	4-hydroxy-2-oxovaleric acid	132.042	121	RP	-2.87542e-05	-0.217765
194	3-Hydroxy-3-methyl-2-oxobutanoic acid	132.042	389229	RP	-2.87542e-05	-0.217765
195	(S)-4,5-dihydroxypentane-2,3-dione	132.042	9346083	RP	-2.87542e-05	-0.217765
196	3,4-Dihydroxy-3-methyldihydro-2(3H)-furanone	132.042	9643928	RP	-2.87542e-05	-0.217765
197	dihydro-4-hydroxy-5-hydroxymethyl-2(3H)-furanone	132.042	3826058	RP	-2.87542e-05	-0.217765
198	(4R)-4,5-Dihydroxy-2,3-pentanedione	132.042	23260085	RP	-2.87542e-05	-0.217765
199	2-(Hydroxymethyl)-4-oxobutanoic acid	132.042	389208	RP	-2.87542e-05	-0.217765
200		134.058	4.155	RP	240218	41910.9	196994	3.33841	9.10395	11.0129	0.82	4.7	5.732	-0.29	2.23	2.52	0.0567959	1.28124e-06	7.71752e-07
201	Name	Molecular Weight	CSID	RP	DeltaMass [Da]	DeltaMass [ppm]
202	2-Deoxy-D-Ribose	134.058	4573703	RP	7.01989e-05	0.523646
203	2,3-Dihydroxy-3-methylbutanoic acid	134.058	657	RP	7.01989e-05	0.523646
204	Deoxyribose	134.058	388661	RP	7.01989e-05	0.523646
205	5-Deoxy-D-ribose	134.058	23346160	RP	7.01989e-05	0.523646
206	1-deoxy-xylulose	134.058	7827495	RP	7.01989e-05	0.523646
207	2-Deoxy-alpha-D-erythro-pentopyranose	134.058	390199	RP	7.01989e-05	0.523646
208	2-Deoxy-beta-L-erythro-pentopyranose	134.058	388858	RP	7.01989e-05	0.523646
209	D-(-)-2-Deoxyribose	134.058	8003852	RP	7.01989e-05	0.523646
210	2-Deoxy-beta-L-erythro-pentofuranose	134.058	17216222	RP	7.01989e-05	0.523646
211	2,3-Dihydroxy-2-methylbutanoic acid	134.058	266858	RP	7.01989e-05	0.523646
212	(2R)-2,3-Dihydroxy-3-methylbutanoic acid	134.058	389255	RP	7.01989e-05	0.523646
213	(2S)-2,3-Dihydroxypropyl acetate	134.058	5361868	RP	7.01989e-05	0.523646
214	4,5-Dideoxypentonic acid	134.058	13451358	RP	7.01989e-05	0.523646
215	2,5-Anhydro-D-xylitol	134.058	17216098	RP	7.01989e-05	0.523646
216	1-Deoxy-D-xylulofuranose	134.058	389792	RP	7.01989e-05	0.523646
217		140.059	3.705	RP	55963.9	312109	54179	6.55038	4.62697	16.3234	0.968	0.174	0.179	-0.05	-2.53	-2.48	0.930214	2.0518e-06	1.87718e-06
218	Name	Molecular Weight	CSID	RP	DeltaMass [Da]	DeltaMass [ppm]
219	gaboxadol	140.059	3330	RP	-2.30359e-06	-0.0164474
220	1,3-dimethyluracil	140.059	63310	RP	-2.30359e-06	-0.0164474
221	Imidazolepropionic acid	140.059	63798	RP	-2.30359e-06	-0.0164474
222	1,4-methyl-imidazoleacetic acid	140.059	68319	RP	-2.30359e-06	-0.0164474
223	pi-Methylimidazoleacetic acid	140.059	4954265	RP	-2.30359e-06	-0.0164474
224		143.058	4.58	RP	2.13452e+07	229172	1.56236e+07	17.8045	26.0602	13.9684	0.732	68.174	93.14	-0.45	6.09	6.54	0.159719	7.34239e-07	5.18353e-07
225	Name	Molecular Weight	CSID	RP	DeltaMass [Da]	DeltaMass [ppm]
226	trimethadione	143.058	5374	RP	2.49295e-06	0.0174261
227	6-Oxo-2-piperidinecarboxylic acid	143.058	2282737	RP	2.49295e-06	0.0174261
228	5-Ethyl-5-methyl-1,3-oxazolidine-2,4-dione	143.058	202740	RP	2.49295e-06	0.0174261
229	(3R,5S)-3-(Hydroxymethyl)-4-oxa-1-azabicyclo[3.2.0]heptan-7-one	143.058	2312342	RP	2.49295e-06	0.0174261
230	N-3-Butenoylglycine	143.058	27976741	RP	2.49295e-06	0.0174261
231		143.058	4.314	RP	1.14555e+07	166568	9.22268e+06	12.3999	20.3867	17.8524	0.805	55.369	68.774	-0.31	5.79	6.1	0.17092	6.15646e-07	4.35776e-07
232	Name	Molecular Weight	CSID	RP	DeltaMass [Da]	DeltaMass [ppm]
233	trimethadione	143.058	5374	RP	-5.44543e-06	-0.0380644
234	6-Oxo-2-piperidinecarboxylic acid	143.058	2282737	RP	-5.44543e-06	-0.0380644
235	5-Ethyl-5-methyl-1,3-oxazolidine-2,4-dione	143.058	202740	RP	-5.44543e-06	-0.0380644
236	(3R,5S)-3-(Hydroxymethyl)-4-oxa-1-azabicyclo[3.2.0]heptan-7-one	143.058	2312342	RP	-5.44543e-06	-0.0380644
237	N-3-Butenoylglycine	143.058	27976741	RP	-5.44543e-06	-0.0380644
238		145.11	11.732	RP	85456.8	1757.79	78869.6	18.3691	0.581834	18.3212	0.923	44.869	48.616	-0.12	5.49	5.6	0.708826	2.9815e-07	3.44517e-07
239	Name	Molecular Weight	CSID	RP	DeltaMass [Da]	DeltaMass [ppm]
240	g-Butyrobetaine	145.11	705	RP	-1.97269e-05	-0.135944
241	Emylcamate	145.11	6278	RP	-1.97269e-05	-0.135944
242		146.058	4.13	RP	8.56219e+06	21669.2	6.62525e+06	5.36876	80.0251	6.59058	0.774	305.745	395.131	-0.37	8.26	8.63	0.832553	5.10018e-05	3.86111e-05
243	Name	Molecular Weight	CSID	RP	DeltaMass [Da]	DeltaMass [ppm]
244	Adipic acid	146.058	191	RP	2.61845e-05	0.179275
245	2,2-Dimethylsuccinic acid	146.058	11209	RP	2.61845e-05	0.179275
246	Dimethyl succinate	146.058	13848341	RP	2.61845e-05	0.179275
247	3-Methylglutarate	146.058	11781	RP	2.61845e-05	0.179275
248	(+)-D-Isosorbide	146.058	12077	RP	2.61845e-05	0.179275
249	Monomethyl glutaric acid	146.058	66550	RP	2.61845e-05	0.179275
250	monoethyl succinate	146.058	63778	RP	2.61845e-05	0.179275
251	Methylglutaric acid	146.058	11549	RP	2.61845e-05	0.179275
252	ketopantoic acid	146.058	37	RP	2.61845e-05	0.179275
253	2-Ethyl-2-hydroxy-3-oxobutanoic acid	146.058	20	RP	2.61845e-05	0.179275
254	3-Hydroxy-5-oxohexanoic acid	146.058	367	RP	2.61845e-05	0.179275
255	(2S)-2-Ethyl-2-hydroxy-3-oxobutanoic acid	146.058	389708	RP	2.61845e-05	0.179275
256	4-Hydroxy-2-oxohexanoic acid	146.058	389953	RP	2.61845e-05	0.179275
257	4,6-Dihydroxy-4-methyltetrahydro-2H-pyran-2-one	146.058	388439	RP	2.61845e-05	0.179275
258	3-Hydroxy-3-methyl-2-oxopentanoic acid	146.058	389245	RP	2.61845e-05	0.179275
259	(3R)-3-Hydroxy-3-methyl-2-oxopentanoic acid	146.058	10128321	RP	2.61845e-05	0.179275
260	6-Hydroxy-2-oxohexanoic acid	146.058	4885626	RP	2.61845e-05	0.179275
261	2-Hydroxy-3,3-dimethyl-4-oxobutanoic acid	146.058	388501	RP	2.61845e-05	0.179275
262	Solerole	146.058	13628309	RP	2.61845e-05	0.179275
263	(R)-4-dehydropantoic acid	146.058	4573802	RP	2.61845e-05	0.179275
264		148.074	9.93	RP	266658	4167.25	106010	3.7122	25.7848	24.946	0.398	25.439	63.989	-1.33	4.67	6	0.00308223	5.08929e-06	1.16197e-06
265	Name	Molecular Weight	CSID	RP	DeltaMass [Da]	DeltaMass [ppm]
266	DL-Mevalonic acid	148.074	436	RP	-1.77795e-05	-0.120072
267	Kethoxal	148.074	31346	RP	-1.77795e-05	-0.120072
268	Mevalonic acid	148.074	388367	RP	-1.77795e-05	-0.120072
269	pantoic acid	148.074	388387	RP	-1.77795e-05	-0.120072
270	UNII:V1056EB2A8	148.074	104856	RP	-1.77795e-05	-0.120072
271	4,5-Dideoxy-3-C-methylpentonic acid	148.074	7	RP	-1.77795e-05	-0.120072
272	2-(2-Methoxyethoxy)propanoic acid	148.074	7990969	RP	-1.77795e-05	-0.120072
273	4,5-Dideoxy-3-C-methyl-D-erythro-pentonic acid	148.074	395044	RP	-1.77795e-05	-0.120072
274	(S)-Mevalonic acid	148.074	118932	RP	-1.77795e-05	-0.120072
275	3,6-Dideoxy-D-xylo-hexopyranose	148.074	141071	RP	-1.77795e-05	-0.120072
276	3,6-Dideoxy-alpha-L-xylo-hexopyranose	148.074	389006	RP	-1.77795e-05	-0.120072
277		152.033	11.07	RP	1881.69	83974.2	13105.8	12.0444	15.1411	27.7344	6.965	0.156	0.022	2.8	-2.68	-5.48	5.97671e-05	6.64553e-05	1.1871e-06
278	Name	Molecular Weight	CSID	RP	DeltaMass [Da]	DeltaMass [ppm]
279	Xanthine	152.033	1151	RP	1.36171e-05	0.0895665
280	Oxypurinol	152.033	4483	RP	1.36171e-05	0.0895665
281	7H-Purine-6,8-diol	152.033	75117	RP	1.36171e-05	0.0895665
282		152.033	10.023	RP	142605	1852.48	4628.76	7.69032	5.04831	43.6056	0.032	2.499	76.981	-4.95	1.32	6.27	1.51623e-05	0.0586956	4.88027e-06
283	Name	Molecular Weight	CSID	RP	DeltaMass [Da]	DeltaMass [ppm]
284	Xanthine	152.033	1151	RP	-1.56502e-05	-0.102939
285	Oxypurinol	152.033	4483	RP	-1.56502e-05	-0.102939
286	7H-Purine-6,8-diol	152.033	75117	RP	-1.56502e-05	-0.102939
287		157.074	10.018	RP	151526	11770.3	94740.5	8.146	14.6035	71.7456	0.625	8.049	12.874	-0.68	3.01	3.69	0.306209	0.0119843	0.00247967
288	Name	Molecular Weight	CSID	RP	DeltaMass [Da]	DeltaMass [ppm]
289	Paramethadione	157.074	7979	RP	4.75599e-06	0.0302787
290	N-Tigloylglycine	157.074	4945715	RP	4.75599e-06	0.0302787
291	1-Acetyl-D-proline	157.074	627929	RP	4.75599e-06	0.0302787
292	N-(3-Methyl-2-butenoyl)glycine	157.074	148224	RP	4.75599e-06	0.0302787
293	Ethadione	157.074	10184	RP	4.75599e-06	0.0302787
294	(3S,5S)-3-(2-Hydroxyethyl)-4-oxa-1-azabicyclo[3.2.0]heptan-7-one	157.074	117535	RP	4.75599e-06	0.0302787
295		157.074	13.613	RP	1944.32	7150.37	42471.4	99.2401	58.9057	45.5074	21.844	5.94	0.272	4.45	2.57	-1.88	0.00970085	0.0164207	0.879406
296	Name	Molecular Weight	CSID	RP	DeltaMass [Da]	DeltaMass [ppm]
297	Paramethadione	157.074	7979	RP	-1.73866e-05	-0.110691
298	N-Tigloylglycine	157.074	4945715	RP	-1.73866e-05	-0.110691
299	1-Acetyl-D-proline	157.074	627929	RP	-1.73866e-05	-0.110691
300	N-(3-Methyl-2-butenoyl)glycine	157.074	148224	RP	-1.73866e-05	-0.110691
301	Ethadione	157.074	10184	RP	-1.73866e-05	-0.110691
302	(3S,5S)-3-(2-Hydroxyethyl)-4-oxa-1-azabicyclo[3.2.0]heptan-7-one	157.074	117535	RP	-1.73866e-05	-0.110691
303		158.037	16.716	RP	2189.3	257618	27548.5	12.3209	11.4109	44.0472	12.583	0.107	0.008	3.65	-3.23	-6.88	8.54458e-05	0.000160521	1.93111e-06
304	Name	Molecular Weight	CSID	RP	DeltaMass [Da]	DeltaMass [ppm]
305	1,4-Naphthoquinone	158.037	8215	RP	1.29877e-06	0.00821816
306	b-Naphthoquinone	158.037	10217	RP	1.29877e-06	0.00821816
307		158.058	18.295	RP	44894.3	17557	614019	17.4457	48.0768	22.5839	13.677	34.973	2.557	3.77	5.13	1.35	0.000134063	2.75462e-05	0.0435895
308	Name	Molecular Weight	CSID	RP	DeltaMass [Da]	DeltaMass [ppm]
309	4,6-Dioxoheptanoic acid	158.058	5121	RP	-1.63359e-05	-0.103354
310	Dimethyl mesaconate	158.058	4444326	RP	-1.63359e-05	-0.103354
311	Ethyl 5-oxotetrahydro-2-furancarboxylate	158.058	270135	RP	-1.63359e-05	-0.103354
312	2-isopropylmaleic acid	158.058	4444164	RP	-1.63359e-05	-0.103354
313	(1S,4S)-4-Hydroxy-3-oxocyclohexanecarboxylic acid	158.058	389373	RP	-1.63359e-05	-0.103354
314	3-Hydroxy-5-methoxy-6-methyl-2,3-dihydro-4H-pyran-4-one	158.058	35014133	RP	-1.63359e-05	-0.103354
315	(5R,6R)-2,6-Dihydroxy-5-(hydroxymethyl)-2-cyclohexen-1-one	158.058	389418	RP	-1.63359e-05	-0.103354
316		158.069	3.709	RP	89631.8	715914	121618	10.2127	11.2303	19.6911	1.357	0.17	0.125	0.44	-2.56	-3	0.130921	1.08697e-05	4.57991e-06
317	Name	Molecular Weight	CSID	RP	DeltaMass [Da]	DeltaMass [ppm]
318	oxiracetam	158.069	4465	RP	-1.31661e-05	-0.0832935
319	Methylol Dimethylhydantoin	158.069	60357	RP	-1.31661e-05	-0.0832935
320	5-hydroxyectoine	158.069	21169784	RP	-1.31661e-05	-0.0832935
321	4-Methylene-L-glutamine	158.069	388518	RP	-1.31661e-05	-0.0832935
322		159.09	11.915	RP	71025.8	1891.82	44931	6.44587	11.7695	5.04609	0.633	23.75	37.544	-0.66	4.57	5.23	0.000574244	9.93502e-09	1.09376e-09
323	Name	Molecular Weight	CSID	RP	DeltaMass [Da]	DeltaMass [ppm]
324	N-Acetylvaline	159.09	198159	RP	-3.09821e-05	-0.194746
325	N-Isovalerylglycine	159.09	475516	RP	-3.09821e-05	-0.194746
326	N-Acetyl-D-valine	159.09	68945	RP	-3.09821e-05	-0.194746
327	Betonicine	159.09	144333	RP	-3.09821e-05	-0.194746
328	a-Methylbutyrylglycine	159.09	168243	RP	-3.09821e-05	-0.194746
329	N-valeryl-Glycine	159.09	3924818	RP	-3.09821e-05	-0.194746
330	5-Acetamidopentanoic acid	159.09	388937	RP	-3.09821e-05	-0.194746
331	(+)-turicine	159.09	5028066	RP	-3.09821e-05	-0.194746
332	3-Oxo-4-(trimethylammonio)butanoate	159.09	5360148	RP	-3.09821e-05	-0.194746
333	(2R,3R)-8-Azabicyclo[3.2.1]octane-1,2,3-triol	159.09	30791138	RP	-3.09821e-05	-0.194746
334	Methyl 5-(hydroxymethyl)-3-pyrrolidinecarboxylate	159.09	16157268	RP	-3.09821e-05	-0.194746
335	8-Azabicyclo[3.2.1]octane-1,2,3-triol	159.09	3684607	RP	-3.09821e-05	-0.194746
336	(2R)-4-Hydroxy-1,1-dimethyl-2-pyrrolidiniumcarboxylate	159.09	333078	RP	-3.09821e-05	-0.194746
337	(2S)-3-Hydroxy-1,1-dimethyl-2-pyrrolidiniumcarboxylate	159.09	30791164	RP	-3.09821e-05	-0.194746
338	1-(3-Hydroxypropyl)-2-azetidinecarboxylic acid	159.09	35014619	RP	-3.09821e-05	-0.194746
339	(2S,3R)-8-Azabicyclo[3.2.1]octane-1,2,3-triol	159.09	391302	RP	-3.09821e-05	-0.194746
340	8-Azabicyclo[3.2.1]octane-1,2,7-triol	159.09	35013346	RP	-3.09821e-05	-0.194746
341	8-Azabicyclo[3.2.1]octane-1,2,4-triol	159.09	35014136	RP	-3.09821e-05	-0.194746
342		160.085	3.712	RP	7861.78	409548	145976	13.0124	6.75692	21.0302	18.568	0.356	0.019	4.21	-1.49	-5.7	7.54498e-07	0.000483553	1.86863e-07
343	Name	Molecular Weight	CSID	RP	DeltaMass [Da]	DeltaMass [ppm]
344	D-Alanyl-D-alanine	160.085	4573916	RP	1.16957e-05	0.0730595
345	Daminozide	160.085	14593	RP	1.16957e-05	0.0730595
346	Alanylalanine	160.085	581	RP	1.16957e-05	0.0730595
347	(2S)-4-Acetamido-2-aminobutanoic acid	160.085	389841	RP	1.16957e-05	0.0730595
348	N-Methyl-L-glutamine	160.085	388957	RP	1.16957e-05	0.0730595
349	(2S)-2-Acetamido-4-aminobutanoic acid	160.085	9129021	RP	1.16957e-05	0.0730595
350	d-ala-ala	160.085	16788239	RP	1.16957e-05	0.0730595
351		163.049	10.115	RP	3612.29	330414	29895.2	21.934	15.1944	19.2206	8.276	0.09	0.011	3.05	-3.47	-6.52	2.0065e-05	1.57147e-05	4.74831e-07
352	Name	Molecular Weight	CSID	RP	DeltaMass [Da]	DeltaMass [ppm]
353	pterin	163.049	65806	RP	4.37379e-05	0.268249
354	2,4,6-Trimethyl-1,3,5-dithiazinane	163.049	12001	RP	-0.000429262	-2.63272	No
355		163.1	19.593	RP	30939.1	2883.25	85590.1	31.7693	4.8127	63.5756	2.766	29.685	10.731	1.47	4.89	3.42	0.440481	0.00242214	0.00836198
356	Name	Molecular Weight	CSID	RP	DeltaMass [Da]	DeltaMass [ppm]
357	N-(2-Phenylethyl)acetamide	163.1	63331	RP	-3.95769e-05	-0.242654
358	Methcathinone	163.1	1519	RP	-3.95769e-05	-0.242654
359	N-Propylbenzamide	163.1	23683	RP	-3.95769e-05	-0.242654
360	N-ethylphenylacetamide	163.1	71898	RP	-3.95769e-05	-0.242654
361	5-acetyl-6-methyl-2,3-dihydro-1H-pyrrolizine	163.1	4934223	RP	-3.95769e-05	-0.242654
362	5-acetyl-7-methyl-2,3-dihydro-1H-pyrrolizine	163.1	4934240	RP	-3.95769e-05	-0.242654
363	1-(5-Methyl-2,3-dihydro-1H-pyrrolizin-7-yl)ethanone	163.1	4934506	RP	-3.95769e-05	-0.242654
364	5-propionyl-2,3-dihydro-1H-pyrrolizine	163.1	4934222	RP	-3.95769e-05	-0.242654
365	(R)-2-Methylimino-1-phenylpropan-1-ol	163.1	570887	RP	-3.95769e-05	-0.242654
366	5,6-Dimethyl-2,3-dihydro-1H-pyrrolizine-7-carbaldehyde	163.1	30777399	RP	-3.95769e-05	-0.242654
367	6-(5-Methyl-2-furyl)-2,3,4,5-tetrahydropyridine	163.1	30777395	RP	-3.95769e-05	-0.242654
368	7-Methyl-2,3,6,7-tetrahydrocyclopenta[b]azepin-8(1H)-one	163.1	35014849	RP	-3.95769e-05	-0.242654
369		164.069	4.129	RP	1.1154e+07	7581.34	8.25054e+06	8.2254	64.7508	9.30265	0.74	1088.27	1471.24	-0.44	10.09	10.52	0.696779	3.73465e-06	2.88063e-06
370	Name	Molecular Weight	CSID	RP	DeltaMass [Da]	DeltaMass [ppm]
371	2-DEOXY-D-ARABINOHEXOSE	164.068	97292	RP	-5.14931e-05	-0.313851
372	α-L-Fucopyranose	164.068	388645	RP	-5.14931e-05	-0.313851
373	Fucose	164.068	2299091	RP	-5.14931e-05	-0.313851
374	beta-L-Fucopyranose	164.068	392667	RP	-5.14931e-05	-0.313851
375	Rhamnose	164.068	18150	RP	-5.14931e-05	-0.313851
376	alpha-L-rhamnopyranose	164.068	388776	RP	-5.14931e-05	-0.313851
377	2-Deoxy-D-glucose	164.068	388402	RP	-5.14931e-05	-0.313851
378	1,5-anhydroglucitol	164.068	58485	RP	-5.14931e-05	-0.313851
379	6-Deoxy-D-galactopyranose	164.068	18343	RP	-5.14931e-05	-0.313851
380	6-Deoxy-alpha-D-galactopyranose	164.068	392189	RP	-5.14931e-05	-0.313851
381	L-(−)-Fucose	164.068	16190	RP	-5.14931e-05	-0.313851
382	Styracit	164.068	392897	RP	-5.14931e-05	-0.313851
383	D-(+)-Fucose	164.068	388721	RP	-5.14931e-05	-0.313851
384	2-Deoxy-D-galactopyranose	164.068	388857	RP	-5.14931e-05	-0.313851
385	L-rhamnopyranose	164.068	23642	RP	-5.14931e-05	-0.313851
386	6-Deoxy-alpha-D-mannopyranose	164.068	388641	RP	-5.14931e-05	-0.313851
387	beta-L-rhamnopyranose	164.068	388792	RP	-5.14931e-05	-0.313851
388	6-Deoxy-D-glucopyranose	164.068	388806	RP	-5.14931e-05	-0.313851
389	5-Deoxyinositol	164.068	390170	RP	-5.14931e-05	-0.313851
390	(1R,2R,3R,4S,5R)-1,2,3,4,5-Cyclohexanepentol	164.068	10339161	RP	-5.14931e-05	-0.313851
391	L-Fuculose	164.068	5256704	RP	-4.41331e-05	-0.268992
392	alpha-D-Quinovopyranose	164.068	390204	RP	-5.14931e-05	-0.313851
393	(1R,2R,4S,5R)-1,2,3,4,5-Cyclohexanepentol	164.068	390171	RP	-5.14931e-05	-0.313851
394	3-Deoxy-D-erythro-hex-2-ulose	164.068	2338378	RP	-5.14931e-05	-0.313851
395	6-Deoxy-L-sorbose	164.068	388459	RP	-5.14931e-05	-0.313851
396	L-rhamnulose	164.068	28532985	RP	-5.14931e-05	-0.313851
397	6-Deoxy-L-mannofuranose	164.068	10128112	RP	-5.14931e-05	-0.313851
398	2-O-Methylpentofuranose	164.068	486947	RP	-5.14931e-05	-0.313851
399		170.021	10.327	RP	203810	2331.42	72252.8	19.5476	16.0308	37.4175	0.355	30.991	87.419	-1.5	4.95	6.45	0.0028356	2.662e-05	2.9653e-06
400	Name	Molecular Weight	CSID	RP	DeltaMass [Da]	DeltaMass [ppm]
401	Gallic acid	170.022	361	RP	4.38126e-05	0.257689
402	Phloroglucinol carboxylic acid	170.022	59891	RP	4.38126e-05	0.257689
403	2,3,4-Trihydroxybenzoic acid	170.022	11381	RP	4.38126e-05	0.257689
404		172.085	18.595	RP	73523.3	1792.95	84276.4	12.7275	4.8501	27.1553	1.146	47.004	41.007	0.2	5.55	5.36	0.853389	1.04973e-06	9.57184e-07
405	Name	Molecular Weight	CSID	RP	DeltaMass [Da]	DeltaMass [ppm]
406	Glycylproline	172.085	71432	RP	-0.000108715	-0.631751
407	Prolylglycine	172.085	88677	RP	-0.000108715	-0.631751
408		173.069	12.258	RP	14354	2667.3	73036.5	67.6914	1.00574	5.96559	5.088	27.382	5.381	2.35	4.78	2.43	0.0110206	0.000994915	0.0827929
409	Name	Molecular Weight	CSID	RP	DeltaMass [Da]	DeltaMass [ppm]
410	Oxaceprol	173.069	59203	RP	-0.000132936	-0.768111
411	N-Acetyl-5-oxo-L-norvaline	173.069	167387	RP	-0.000132936	-0.768111
412	(5S)-5-(Carboxymethyl)-L-proline	173.069	394928	RP	-0.000132936	-0.768111
413	(3R,4S,5R)-5-Amino-3,4-dihydroxy-1-cyclohexene-1-carboxylic acid	173.069	391778	RP	-0.000132936	-0.768111
414		175.048	5.603	RP	54452.7	12478.5	5.38497e+06	51.6734	7.8041	15.2691	98.893	431.541	4.364	6.63	8.75	2.13	1.10951e-05	3.40072e-06	0.0397374
415	Name	Molecular Weight	CSID	RP	DeltaMass [Da]	DeltaMass [ppm]
416	N-Acetyl-L-aspartic acid	175.048	58576	RP	-5.11545e-05	-0.292231
417	N-Formyl-L-glutamic acid	175.048	388496	RP	-5.11545e-05	-0.292231
418	2-amino-3-oxoadipic acid	175.048	389588	RP	-5.11545e-05	-0.292231
419	N-(Carboxyacetyl)alanine	175.048	13634414	RP	-5.11545e-05	-0.292231
420		175.084	4.721	RP	273856	6692.68	1.35599e+06	25.6568	14.1573	24.7125	4.951	202.609	40.919	2.31	7.66	5.35	0.00063652	5.32127e-07	2.16926e-06
421	Name	Molecular Weight	CSID	RP	DeltaMass [Da]	DeltaMass [ppm]
422	APM	175.084	91360	RP	-2.13875e-05	-0.122155
423	4-[(2-Carboxyethyl)amino]butanoic acid	175.084	2474	RP	-2.13875e-05	-0.122155
424	8-Azabicyclo[3.2.1]octane-1,2,3,4-tetrol	175.084	2925196	RP	-2.13875e-05	-0.122155
425	(2R,3R,4S)-8-Azabicyclo[3.2.1]octane-1,2,3,4-tetrol	175.084	30791137	RP	-2.13875e-05	-0.122155
426	(2S,3R,4S)-8-Azabicyclo[3.2.1]octane-1,2,3,4-tetrol	175.084	391303	RP	-2.13875e-05	-0.122155
427	8-Azabicyclo[3.2.1]octane-1,2,4,7-tetrol	175.084	35014135	RP	-2.13875e-05	-0.122155
428		176.043	5.804	RP	16921.8	69068.2	159230	21.629	15.2585	34.0497	9.41	2.305	0.245	3.23	1.21	-2.03	0.00015913	0.0210422	0.00231074
429	Name	Molecular Weight	CSID	RP	DeltaMass [Da]	DeltaMass [ppm]
430	Carbamoylaspartate	176.043	84022	RP	2.40047e-05	0.136357
431	L-Dencichin	176.043	389238	RP	2.40047e-05	0.136357
432	DL-Dencichin	176.043	2270	RP	2.40047e-05	0.136357
433	UNII:Z314VG22WI	176.043	97093	RP	2.40047e-05	0.136357
434		181.074	18.303	RP	8271.98	5369.81	80614.7	23.6981	37.197	29.8363	9.746	15.013	1.54	3.28	3.91	0.62	0.000492631	0.000111189	0.111571
435	Name	Molecular Weight	CSID	RP	DeltaMass [Da]	DeltaMass [ppm]
436	DL-TYROSINE	181.074	1121	RP	-7.84218e-05	-0.433093
437	L-(-)-Tyrosine	181.074	5833	RP	-7.84218e-05	-0.433093
438	3-Amino-3-(4-hydroxyphenyl)propanoic acid	181.074	389285	RP	-7.84218e-05	-0.433093
439	D-Tyrosine	181.074	64252	RP	-7.84218e-05	-0.433093
440	Metatyrosine	181.074	5323512	RP	-7.84218e-05	-0.433093
441	ADRENALONE	181.074	7158	RP	-7.84218e-05	-0.433093
442	UNII:RT7V2WZN17	181.074	82607	RP	-7.84218e-05	-0.433093
443	UNII:91VU0G1B7Y	181.074	99785	RP	-7.84218e-05	-0.433093
444	4-hydroxy-4-(3-pyridyl)butanoic acid	181.074	425	RP	-7.84218e-05	-0.433093
445	styramate	181.074	6918	RP	-7.84218e-05	-0.433093
446	L-threo-3-phenylserine	181.074	13628311	RP	-7.84218e-05	-0.433093
447	UNII:C4X68VQL74	181.074	66244	RP	-7.84218e-05	-0.433093
448	1,2,3,4-Tetrahydro-4,6,7-isoquinolinetriol	181.074	2284248	RP	-7.84218e-05	-0.433093
449	1-Methyl-3,5,6-indolinetriol	181.074	8488848	RP	-7.84218e-05	-0.433093
450	N-Hydroxy-L-phenylalanine	181.074	21865487	RP	-7.84218e-05	-0.433093
451		183.056	4.235	RP	1.16047e+06	2740.19	1.01529e+06	15.8028	4.90107	5.65933	0.875	370.519	423.5	-0.19	8.53	8.73	0.129832	9.46798e-13	4.03677e-13
452	Name	Molecular Weight	CSID	RP	DeltaMass [Da]	DeltaMass [ppm]
453	Choline O-Sulfate	183.057	471	RP	3.85349e-05	0.210508
454		185.009	3.92	RP	801163	25023.5	280959	15.1083	19.5905	42.3475	0.351	11.228	32.016	-1.51	3.49	5	0.00773418	0.000225764	2.06762e-05
455	Name	Molecular Weight	CSID	RP	DeltaMass [Da]	DeltaMass [ppm]
456	O-Phosphoserine	185.009	62074	RP	-9.71589e-05	-0.525158
457	Phosphoserine	185.009	104	RP	-9.71589e-05	-0.525158
458	dexfosfoserine	185.009	388807	RP	-9.71589e-05	-0.525158
459		185.069	4.585	RP	9.5319e+07	871581	7.18209e+07	11.2865	14.7197	18.0068	0.753	82.403	109.363	-0.41	6.36	6.77	0.210314	8.51494e-08	5.57399e-08
460	Name	Molecular Weight	CSID	RP	DeltaMass [Da]	DeltaMass [ppm]
461	Eglumetad	185.069	184747	RP	3.12778e-07	0.00169006
462		185.069	4.316	RP	5.49939e+07	343057	3.97131e+07	0.514337	24.9379	11.3801	0.722	115.762	160.305	-0.47	6.86	7.32	0.0587293	1.07344e-07	5.68794e-08
463	Name	Molecular Weight	CSID	RP	DeltaMass [Da]	DeltaMass [ppm]
464	Eglumetad	185.069	184747	RP	-4.23084e-07	-0.00228609
465		185.105	10.328	RP	93764.2	488981	44723.3	29.0007	72.2178	39.9207	0.477	0.091	0.192	-1.07	-3.45	-2.38	0.405161	0.0778596	0.431964
466	Name	Molecular Weight	CSID	RP	DeltaMass [Da]	DeltaMass [ppm]
467	(2R,3S)-3-Hydroxy-8-methyl-8-azabicyclo[3.2.1]octane-2-carboxylic acid	185.105	391305	RP	4.49324e-05	0.24274
468	(4R,6Z)-4-Hydroxy-6-(hydroxymethyl)-1-methyl-1,3,4,8-tetrahydro-5(2H)-azocinone	185.105	4445054	RP	4.49324e-05	0.24274
469	(2S,3S)-3-Hydroxy-8-methyl-8-azabicyclo[3.2.1]octane-2-carboxylic acid	185.105	391940	RP	4.49324e-05	0.24274
470	3-Methyl-N-[(3S)-2-oxotetrahydro-3-furanyl]butanamide	185.105	29368455	RP	4.49324e-05	0.24274
471		186.1	3676	RP	74856.5	48198.1	124495	13.7192	7.29285	11.7526	1.663	2.583	1.553	0.73	1.37	0.64	0.0122492	0.00019921	0.00511428
472	Name	Molecular Weight	CSID	RP	DeltaMass [Da]	DeltaMass [ppm]
473	ALA-PRO	186.1	370068	RP	7.11147e-06	0.0382131
474	pro-ala	186.1	370069	RP	7.11147e-06	0.0382131
475		188.152	3.669	RP	359291	6124.2	304197	16.0159	6.01183	20.0633	0.847	49.671	58.667	-0.24	5.63	5.87	0.582723	4.02825e-07	3.36449e-07
476	Name	Molecular Weight	CSID	RP	DeltaMass [Da]	DeltaMass [ppm]
477	Propamocarb	188.152	30114	RP	5.52554e-05	0.293673
478	7,8-Diaminononanoic acid	188.152	632	RP	5.52554e-05	0.293673
479	N6,N6,N6-Trimethyl-L-lysine	188.152	389120	RP	5.52554e-05	0.293673
480		189.064	9.928	RP	383697	371431	132181	6.24619	9.53264	55.5017	0.344	0.356	1.033	-1.54	-1.49	0.05	0.0220697	0.0268785	0.984189
481	Name	Molecular Weight	CSID	RP	DeltaMass [Da]	DeltaMass [ppm]
482	N-Acetyl-L-glutamic acid	189.064	64077	RP	6.00193e-05	0.317455
483	N-Acetyl-DL-glutamic acid	189.064	180	RP	6.00193e-05	0.317455
484	(2S)-2-Amino-6-oxoheptanedioic acid	189.064	168916	RP	6.00193e-05	0.317455
485	5-[(Carboxymethyl)amino]-5-oxopentanoic acid	189.064	19712034	RP	0.000334381	1.76861
486	(1R,3R,4S)-3-Amino-1,4-dihydroxy-5-oxocyclohexanecarboxylic acid	189.064	391770	RP	6.00193e-05	0.317455
487		189.064	10.697	RP	132695	64862.6	109313	26.7833	10.4611	19.9367	0.824	1.685	2.046	-0.28	0.75	1.03	0.986144	0.0379459	0.0313652
488	Name	Molecular Weight	CSID	RP	DeltaMass [Da]	DeltaMass [ppm]
489	N-Acetyl-L-glutamic acid	189.064	64077	RP	4.05261e-05	0.214352
490	N-Acetyl-DL-glutamic acid	189.064	180	RP	4.05261e-05	0.214352
491	(2S)-2-Amino-6-oxoheptanedioic acid	189.064	168916	RP	4.05261e-05	0.214352
492	5-[(Carboxymethyl)amino]-5-oxopentanoic acid	189.064	19712034	RP	0.000314887	1.66551
493	(1R,3R,4S)-3-Amino-1,4-dihydroxy-5-oxocyclohexanecarboxylic acid	189.064	391770	RP	4.05261e-05	0.214352
494		190.027	14.017	RP	1593.24	52222.7	5910.22	8.87026	21.7639	46.5478	3.71	0.113	0.031	1.89	-3.14	-5.03	0.00267036	0.000450102	2.02313e-05
495	Name	Molecular Weight	CSID	RP	DeltaMass [Da]	DeltaMass [ppm]
496	Chromocarb	190.027	2640	RP	9.15246e-05	0.481641
497	5,8-Dihydroxy-1,4-naphthoquinone	190.027	9735	RP	9.15246e-05	0.481641
498	6,7-(methylenedioxy)coumarin	190.027	2340777	RP	9.15246e-05	0.481641
499	2,8-Dihydroxynaphthoquinone	190.027	13194443	RP	9.15246e-05	0.481641
500	2-Oxo-2H-chromene-4-carboxylic acid	190.027	526226	RP	9.15246e-05	0.481641
501	4,8-Dihydroxy-1,2-naphthalenedione	190.027	389210	RP	9.15246e-05	0.481641
502	8H-[1,3]Dioxolo[4,5-h]chromen-8-one	190.027	11497732	RP	9.15246e-05	0.481641
503	7-Hydroxy-2-oxo-2H-chromene-6-carbaldehyde	190.027	29320104	RP	9.15246e-05	0.481641
504		190.048	5.45	RP	15914.1	245128	12887	21.0685	14.5786	89.1388	0.81	0.053	0.065	-0.3	-4.25	-3.95	0.871236	0.00222048	0.00145596
505	Name	Molecular Weight	CSID	RP	DeltaMass [Da]	DeltaMass [ppm]
506	5-Dehydroquinic acid	190.048	388474	RP	4.49487e-05	0.236513
507	4-Hydroxy-2-oxoheptanedioic acid	190.048	537	RP	4.49487e-05	0.236513
508	2-Hydroxy-2-(2-oxopropyl)succinic acid	190.048	55837	RP	4.49487e-05	0.236513
509	(2Z)-2,4-Dihydroxy-2-heptenedioic acid	190.048	4444427	RP	4.49487e-05	0.236513
510	4-Hydroxy-4-methyl-2-oxohexanedioic acid	190.048	389193	RP	4.49487e-05	0.236513
511		190.095	4.187	RP	4.70982e+06	3991.12	2.71743e+06	9.89059	8.46188	8.57992	0.577	680.868	1180.07	-0.79	9.41	10.2	0.000695745	6.81677e-14	6.43929e-14
512	Name	Molecular Weight	CSID	RP	DeltaMass [Da]	DeltaMass [ppm]
513	(S,S)-2,6-diaminopimelic acid	190.095	388416	RP	6.42274e-05	0.337869
514	meso-2,6-Diaminopimelic acid	190.095	89700	RP	6.42274e-05	0.337869
515	Alanylthreonine	190.095	377196	RP	6.42274e-05	0.337869
516	N-(2-Hydroxyethyl)glutamine	190.095	8373507	RP	6.42274e-05	0.337869
517	Thr-Ala	190.095	16568385	RP	6.42274e-05	0.337869
518	(2S)-2-Amino-4-(lactoylamino)butanoic acid	190.095	35013368	RP	6.42274e-05	0.337869
519		190.095	5.315	RP	522537	3154.11	289973	12.7705	15.8459	31.7746	0.555	91.935	165.669	-0.85	6.52	7.37	0.0253165	1.36533e-06	7.30447e-07
520	Name	Molecular Weight	CSID	RP	DeltaMass [Da]	DeltaMass [ppm]
521	(S,S)-2,6-diaminopimelic acid	190.095	388416	RP	5.01996e-05	0.264076
522	meso-2,6-Diaminopimelic acid	190.095	89700	RP	5.01996e-05	0.264076
523	Alanylthreonine	190.095	377196	RP	5.01996e-05	0.264076
524	N-(2-Hydroxyethyl)glutamine	190.095	8373507	RP	5.01996e-05	0.264076
525	Thr-Ala	190.095	16568385	RP	5.01996e-05	0.264076
526	(2S)-2-Amino-4-(lactoylamino)butanoic acid	190.095	35013368	RP	5.01996e-05	0.264076
527		195.053	8.752	RP	7217.89	5834.56	354137	29.3853	4.70808	48.5704	49.064	60.697	1.237	5.62	5.92	0.31	4.33702e-05	3.51842e-05	0.896978
528	Name	Molecular Weight	CSID	RP	DeltaMass [Da]	DeltaMass [ppm]
529	UNII:96071991U0	195.053	20045	RP	-6.0045e-05	-0.307839
530	Salicyluric acid	195.053	9835	RP	-6.0045e-05	-0.307839
531	3-(3,4-Dioxo-1,5-cyclohexadien-1-yl)alanine	195.053	662	RP	-6.0045e-05	-0.307839
532	5-Acetamido-2-hydroxybenzoic acid	195.053	58958	RP	-6.0045e-05	-0.307839
533	p-hydroxyhippuric acid	195.053	133104	RP	-6.0045e-05	-0.307839
534	a-Hydroxyhippuric acid	195.053	396607	RP	-6.0045e-05	-0.307839
535	m-Hydroxyhippuric acid	195.053	396603	RP	-6.0045e-05	-0.307839
536	4-[Amino(carboxy)methyl]benzoic acid	195.053	4934	RP	-6.0045e-05	-0.307839
537	L-dopaquinone	195.053	388447	RP	-6.0045e-05	-0.307839
538	2-Hydroxy-7-methoxy-2H-1,4-benzoxazin-3(4H)-one	195.053	134162	RP	-6.0045e-05	-0.307839
539	(2S)-5,6-Dihydroxy-2-indolinecarboxylic acid	195.053	141655	RP	-6.0045e-05	-0.307839
540	4-Oxo-4-(6-oxo-1,6-dihydro-3-pyridinyl)butanoic acid	195.053	503327	RP	-6.0045e-05	-0.307839
541	6,7-Dimethoxy-1,3-benzoxazol-2(3H)-one	195.053	9162355	RP	-6.0045e-05	-0.307839
542	(2R)-5,6-Dihydroxy-2-indolinecarboxylic acid	195.053	59693691	RP	-6.0045e-05	-0.307839
543		195.074	4.15	RP	244570	1.4249e+06	772418	15.0659	11.8737	32.4374	3.158	0.542	0.172	1.66	-0.88	-2.54	0.0013049	0.0293912	0.000126751
544	Name	Molecular Weight	CSID	RP	DeltaMass [Da]	DeltaMass [ppm]
545	Glucosaminate	195.074	66245	RP	-2.79556e-05	-0.143307
546	3,4,5,6-Tetrahydroxynorleucine	195.074	205865	RP	-2.79556e-05	-0.143307
547	Glucose oxime	195.074	7850586	RP	-2.79556e-05	-0.143307
548		196.121	10.697	RP	172458	1774.16	107287	2.91335	0.3455	25.8875	0.622	60.472	97.206	-0.68	5.92	6.6	0.00826511	4.21441e-07	1.80745e-07
549	Name	Molecular Weight	CSID	RP	DeltaMass [Da]	DeltaMass [ppm]
550	Fasoracetam	196.121	171980	RP	1.29248e-05	0.0659019
551	2-Isopropyl-3,5-dimethoxy-6-methylpyrazine	196.121	23183493	RP	1.29248e-05	0.0659019
552	6-(1H-Pyrrol-1-yl)norleucine	196.121	13670018	RP	1.29248e-05	0.0659019
553		197.116	3.688	RP	175457	5086.64	105254	24.9355	2.96122	10.8132	0.6	20.692	34.494	-0.74	4.37	5.11	0.00867507	8.28006e-07	3.88159e-07
554	Name	Molecular Weight	CSID	RP	DeltaMass [Da]	DeltaMass [ppm]
555	4,4-Dimethyl-5-(methylcarbamoyloxyimino)valeronitrile	197.116	7845104	RP	2.14632e-05	0.108886
556	3-(1H-Imidazol-5-yl)-2-(trimethylammonio)propanoate	197.116	2340795	RP	2.14632e-05	0.108886
557		202.143	3.686	RP	218215	4740.33	150858	18.3745	5.29463	23.8048	0.691	31.824	46.034	-0.53	4.99	5.52	0.0233703	1.29085e-06	6.8945e-07
558	Name	Molecular Weight	CSID	RP	DeltaMass [Da]	DeltaMass [ppm]
559	N~5~-(N,N-Dimethylcarbamimidoyl)-L-ornithine	202.143	110375	RP	-4.02383e-05	-0.199059
560	N~5~-(N,N'-Dimethylcarbamimidoyl)-L-ornithine	202.143	147942	RP	-4.02383e-05	-0.199059
561	Ethyl L-argininate	202.143	388593	RP	-4.02383e-05	-0.199059
562		203.079	4.584	RP	3.27363e+08	2.28141e+06	2.60797e+08	8.45862	13.3502	14.2986	0.797	114.314	143.492	-0.33	6.84	7.16	0.167271	6.60373e-09	3.68513e-09
563	Name	Molecular Weight	CSID	RP	DeltaMass [Da]	DeltaMass [ppm]
564	N-acetyl-L-2-aminoadipic acid	203.079	392027	RP	6.66645e-05	0.328268
565		203.079	4.315	RP	1.69906e+08	1.07645e+06	1.11392e+08	13.7146	16.5238	22.0457	0.656	103.481	157.839	-0.61	6.69	7.3	0.0813958	3.03294e-07	1.84125e-07
566	Name	Molecular Weight	CSID	RP	DeltaMass [Da]	DeltaMass [ppm]
567	N-acetyl-L-2-aminoadipic acid	203.079	392027	RP	5.45442e-05	0.268586
568		204.09	12.267	RP	134682	20755.1	40608.7	4.36133	17.28	13.0987	0.302	1.957	6.489	-1.73	0.97	2.7	5.98561e-05	0.00184103	4.40137e-06
569	Name	Molecular Weight	CSID	RP	DeltaMass [Da]	DeltaMass [ppm]
570	DL-Tryptophan	204.09	1116	RP	-3.98867e-05	-0.195437
571	Idazoxan	204.09	49184	RP	-3.98867e-05	-0.195437
572	L-Tryptophan	204.09	6066	RP	-3.98867e-05	-0.195437
573	D-(+)-tryptophan	204.09	8707	RP	-3.98867e-05	-0.195437
574	4-Hydroxy-1,5-dimethyl-2-phenyl-1,2-dihydro-3H-pyrazol-3-one	204.09	89318	RP	-3.98867e-05	-0.195437
575	Nirvanol	204.09	82605	RP	-3.98867e-05	-0.195437
576	ethotoin	204.09	3176	RP	-3.98867e-05	-0.195437
577	Thozalinone	204.09	12082	RP	-3.98867e-05	-0.195437
578	Fenozolone	204.09	64736	RP	-3.98867e-05	-0.195437
579	(S)-5-Ethyl-5-phenyl-2,4-imidazolidinedione	204.09	5022931	RP	-3.98867e-05	-0.195437
580	5-(Hydroxymethyl)-1-methyl-2-phenyl-1,2-dihydro-3H-pyrazol-3-one	204.09	110485	RP	-3.98867e-05	-0.195437
581	(3S)-1,2,3,9-Tetrahydropyrrolo[2,1-b]quinazoline-3,7-diol	204.09	391237	RP	-3.98867e-05	-0.195437
582		206.007	3.78	RP	280702	3037.35	77920.3	32.991	12.8058	62.6609	0.278	25.654	92.417	-1.85	4.68	6.53	0.0138964	0.00034238	3.55137e-05
583	Name	Molecular Weight	CSID	RP	DeltaMass [Da]	DeltaMass [ppm]
584	3-Oxalomalic acid	206.006	388694	RP	-0.000723738	-3.51318
585		207.089	19.783	RP	75793.7	5378.08	6147.15	84.5188	22.3293	73.7148	0.081	1.143	14.093	-3.62	0.19	3.82	0.39872	0.998033	0.372477
586	Name	Molecular Weight	CSID	RP	DeltaMass [Da]	DeltaMass [ppm]
587	N-Acetyl-L-phenylalanine	207.09	67404	RP	3.77341e-05	0.182211
588	UNII:5T206015T5	207.09	31769	RP	3.77341e-05	0.182211
589	Acetyl-D-Phenylalanine	207.09	91422	RP	3.77341e-05	0.182211
590	3-Phenylpropionylglycine	207.09	1296138	RP	3.77341e-05	0.182211
591	(3-Phenylpropionyl)glycine	207.09	134261	RP	3.77341e-05	0.182211
592	UNII:L4I4B1R01F	207.09	21106350	RP	3.77341e-05	0.182211
593	terephthalic acid isopropylamide	207.09	63098	RP	3.77341e-05	0.182211
594	2-Acetamido-4-methylphenyl acetate	207.09	641574	RP	3.77341e-05	0.182211
595	Methyl (6S,7R)-6-hydroxy-7-methyl-6,7-dihydro-5H-cyclopenta[c]pyridine-4-carboxylate	207.09	390941	RP	3.77341e-05	0.182211
596	Methyl (5R,7R)-5-hydroxy-7-methyl-6,7-dihydro-5H-cyclopenta[c]pyridine-4-carboxylate	207.09	161090	RP	3.77341e-05	0.182211
597		208.095	11.939	RP	243863	8836.24	156142	7.2081	11.0287	8.4229	0.64	17.671	27.598	-0.64	4.14	4.79	0.00238445	6.52012e-08	1.58302e-08
598	Name	Molecular Weight	CSID	RP	DeltaMass [Da]	DeltaMass [ppm]
599	Dambonitol	208.095	10254650	RP	-1.63898e-05	-0.0787612
600		210.1	10.078	RP	1564.53	226630	146894	8.78671	19.7757	21.6379	93.89	0.648	0.007	6.55	-0.63	-7.18	2.74444e-07	0.103458	1.71521e-07
601	Name	Molecular Weight	CSID	RP	DeltaMass [Da]	DeltaMass [ppm]
602	Aprobarbital	210.1	6221	RP	8.66026e-05	0.412196
603	6-Hydroxy-3-[4-(methylamino)butanoyl]-2(1H)-pyridinone	210.1	7821998	RP	8.66026e-05	0.412196
604		211.121	15.733	RP	25827.8	1753.69	22785.3	37.4151	11.3395	5.78631	0.882	12.993	14.728	-0.18	3.7	3.88	0.983146	3.79092e-05	3.49507e-05
605	Name	Molecular Weight	CSID	RP	DeltaMass [Da]	DeltaMass [ppm]
606	Isoprenaline	211.121	3647	RP	0.00010539	0.499192
607	Methoxamine	211.121	5857	RP	0.00010539	0.499192
608	orciprenaline	211.121	3944	RP	0.00010539	0.499192
609	Mescaline	211.121	3934	RP	0.00010539	0.499192
610	Proternol L	211.121	391604	RP	0.00010539	0.499192
611		212.067	3.692	RP	1.11679e+06	5380.13	553385	16.5371	1.97702	23.6941	0.496	102.857	207.577	-1.01	6.68	7.7	0.00228527	2.46663e-07	7.32151e-08
612	Name	Molecular Weight	CSID	RP	DeltaMass [Da]	DeltaMass [ppm]
613	n-Propyl GalIate	212.068	4778	RP	0.000968116	4.56511
614	Eudesmic acid	212.068	8054	RP	0.000968116	4.56511
615	3-(3-Methoxy-4-hydroxyphenyl)lactic acid	212.068	141152	RP	0.000968116	4.56511
616	6,7-Epoxy-4,5-dihydroxy-2-octenoic Acid d-Lactone Acetate	212.068	32514	RP	0.000968116	4.56511
617	UNII:39DGL7S53X	212.068	133727	RP	0.000968116	4.56511
618	Danielone	212.068	128934	RP	0.000968116	4.56511
619	2,3-Dihydroxy-1-(4-hydroxy-3-methoxyphenyl)-1-propanone	212.068	24643918	RP	0.000968116	4.56511
620	Methyl 3-(3,4-dihydroxyphenyl)-2-hydroxypropanoate	212.068	8760010	RP	0.000968116	4.56511
621	2-Hydroxy-3-(3-hydroxy-4-methoxyphenyl)propanoic acid	212.068	35015214	RP	0.000968116	4.56511
622	3-(3,4-Dihydroxyphenyl)-2-methoxypropanoic acid	212.068	35015213	RP	0.000968116	4.56511
623	4-(Hydroxymethyl)-6,7a-dihydro-1H-spiro[cyclopenta[c]pyran-7,2'-oxirane]-1,6-diol	212.068	35013724	RP	0.000968116	4.56511
624		213.1	13.441	RP	41216.2	1944.9	14712	13.8977	32.0138	24.2756	0.357	7.564	21.192	-1.49	2.92	4.41	0.00739532	0.000142523	1.45991e-05
625	Name	Molecular Weight	CSID	RP	DeltaMass [Da]	DeltaMass [ppm]
626	(−)-(alpha)-Kainic Acid	213.1	9837	RP	0.00015086	0.707932
627	N-(3-Oxohexanoyl)homoserine lactone	213.1	106440	RP	0.00015086	0.707932
628	(3S,4R)-3-(Carboxymethyl)-4-isopropenyl-L-proline	213.1	5036201	RP	0.00015086	0.707932
629		215.056	3.927	RP	1.0512e+06	5103.47	1.10268e+06	27.4558	8.54492	19.6932	1.049	216.065	205.978	0.07	7.76	7.69	0.66092	2.22828e-07	1.87764e-07
630	Name	Molecular Weight	CSID	RP	DeltaMass [Da]	DeltaMass [ppm]
631	UNII:240I539PWQ	215.056	110410	RP	1.91258e-07	0.00088934
632	2-Aminoethyl (2R)-2,3-dihydroxypropyl hydrogen phosphate	215.056	392177	RP	1.91258e-07	0.00088934
633	2-Ammonioethyl (2S)-2,3-dihydroxypropyl phosphate	215.056	4573608	RP	1.91258e-07	0.00088934
634	Glycerylphosphorylethanolamine	215.056	17215919	RP	1.91258e-07	0.00088934
635		215.079	14.015	RP	2583.39	2115.59	77409.7	23.6037	25.124	6.43079	29.964	36.59	1.221	4.91	5.19	0.29	2.2296e-06	1.72598e-06	0.575111
636	Name	Molecular Weight	CSID	RP	DeltaMass [Da]	DeltaMass [ppm]
637	Succinyl-L-proline	215.079	168469	RP	1.32257e-05	0.0614922
638		215.116	14.055	RP	211861	1998.87	110591	12.9253	13.2258	10.8932	0.522	55.327	105.99	-0.94	5.79	6.73	0.00114139	4.32081e-08	7.80873e-09
639	Name	Molecular Weight	CSID	RP	DeltaMass [Da]	DeltaMass [ppm]
640	(2S)-2-Amino-8-(2-oxiranyl)-8-oxooctanoic acid	215.116	391751	RP	2.74346e-07	0.00127534
641	(3S)-3-(Acryloyloxy)-4-(trimethylammonio)butanoate	215.116	30776693	RP	2.74346e-07	0.00127534
642		218.09	5.81	RP	60603.7	15967.6	175571	18.4283	14.6929	30.1204	2.897	10.995	3.795	1.53	3.46	1.92	0.00396922	4.25052e-05	0.00108723
643	Name	Molecular Weight	CSID	RP	DeltaMass [Da]	DeltaMass [ppm]
644	gamma-Glu-Ala	218.09	389104	RP	9.98629e-05	0.457897
645	alpha-Glutamylalanine	218.09	90454	RP	9.98629e-05	0.457897
646	gamma-Glutamylalanine	218.09	4327750	RP	9.98629e-05	0.457897
647	L-gamma-Glutamyl-D-alanine	218.09	133338	RP	9.98629e-05	0.457897
648	4-Hydroxyprolylserine	218.09	8306152	RP	9.98629e-05	0.457897
649	Seryl-4-hydroxyproline	218.09	35032823	RP	9.98629e-05	0.457897
650		220.106	3.713	RP	114994	9375.53	118406	12.0169	5.19455	10.5492	1.03	12.629	12.265	0.04	3.66	3.62	0.909116	2.53826e-07	2.34837e-07
651	Name	Molecular Weight	CSID	RP	DeltaMass [Da]	DeltaMass [ppm]
652	2-Acetamido-2-deoxy-beta-D-glucopyranosylamine	220.106	388560	RP	6.95166e-05	0.315832
653	thr-thr	220.106	14860420	RP	6.95166e-05	0.315832
654		221.09	4.329	RP	2.10978e+08	1.35218e+06	1.35192e+08	13.681	15.4354	15.3184	0.641	99.981	156.028	-0.64	6.64	7.29	0.0538309	8.83436e-08	4.53923e-08
655	Name	Molecular Weight	CSID	RP	DeltaMass [Da]	DeltaMass [ppm]
656	2-Acetamido-2-deoxyglucose	221.09	1376695	RP	0.000102366	0.463007
657	N-Acetyl-b-D-glucosamine	221.09	22563	RP	0.000102366	0.463007
658	2-Acetamido-2-deoxy-D-mannose	221.09	58659	RP	0.000102366	0.463007
659	2-Acetamido-2-deoxyhexopyranose	221.09	875	RP	0.000102366	0.463007
660	N-acetyl-alpha-D-glucosamine	221.09	74284	RP	0.000102366	0.463007
661	N-acetyl D-glucosamine	221.09	388319	RP	0.000102366	0.463007
662	N-Acetyl-D-galactosamine	221.09	32855	RP	0.000102366	0.463007
663	N-Acetyl-alpha-D-galactosamine	221.09	76020	RP	0.000102366	0.463007
664	N-Acetyl-b-D-galactosamine	221.09	389452	RP	0.000102366	0.463007
665	N-Acetyl-D-mannosamine	221.09	388414	RP	0.000102366	0.463007
666	2-acetylamino-2-deoxy-b-D-mannopyranose	221.09	9271300	RP	0.000102366	0.463007
667	2-Acetamido-2-deoxy-L-mannose	221.09	18947916	RP	0.000102366	0.463007
668	2-Acetamido-2-deoxy-alpha-L-glucopyranose	221.09	10035566	RP	0.000102366	0.463007
669	2-Acetamido-2-deoxy-D-glycero-hexopyranose	221.09	388949	RP	0.000102366	0.463007
670	N-(3-Carboxy-3-hydroxypropyl)homoserine	221.09	35014652	RP	0.000102366	0.463007
671		221.09	4.585	RP	3.5414e+08	2.10947e+06	2.80387e+08	7.25029	16.3367	16.0186	0.792	132.918	167.881	-0.34	7.05	7.39	0.290308	1.80587e-08	1.18052e-08
672	Name	Molecular Weight	CSID	RP	DeltaMass [Da]	DeltaMass [ppm]
673	2-Acetamido-2-deoxyglucose	221.09	1376695	RP	8.63619e-05	0.390619
674	N-Acetyl-b-D-glucosamine	221.09	22563	RP	8.63619e-05	0.390619
675	2-Acetamido-2-deoxy-D-mannose	221.09	58659	RP	8.63619e-05	0.390619
676	2-Acetamido-2-deoxyhexopyranose	221.09	875	RP	8.63619e-05	0.390619
677	N-acetyl-alpha-D-glucosamine	221.09	74284	RP	8.63619e-05	0.390619
678	N-acetyl D-glucosamine	221.09	388319	RP	8.63619e-05	0.390619
679	N-Acetyl-D-galactosamine	221.09	32855	RP	8.63619e-05	0.390619
680	N-Acetyl-alpha-D-galactosamine	221.09	76020	RP	8.63619e-05	0.390619
681	N-Acetyl-b-D-galactosamine	221.09	389452	RP	8.63619e-05	0.390619
682	N-Acetyl-D-mannosamine	221.09	388414	RP	8.63619e-05	0.390619
683	2-acetylamino-2-deoxy-b-D-mannopyranose	221.09	9271300	RP	8.63619e-05	0.390619
684	2-Acetamido-2-deoxy-L-mannose	221.09	18947916	RP	8.63619e-05	0.390619
685	2-Acetamido-2-deoxy-alpha-L-glucopyranose	221.09	10035566	RP	8.63619e-05	0.390619
686	2-Acetamido-2-deoxy-D-glycero-hexopyranose	221.09	388949	RP	8.63619e-05	0.390619
687	N-(3-Carboxy-3-hydroxypropyl)homoserine	221.09	35014652	RP	8.63619e-05	0.390619
688		222.067	3.714	RP	50289.4	4904.46	91663.3	6.04255	3.48682	15.2455	1.823	18.69	10.254	0.87	4.22	3.36	0.000369222	6.84641e-08	3.60545e-07
689	Name	Molecular Weight	CSID	RP	DeltaMass [Da]	DeltaMass [ppm]
690	cystathionine	222.067	811	RP	0.000100616	0.453085
691	(E)-aldoxycarb	222.067	7844561	RP	0.000100616	0.453085
692	L-(+)-Cystathionine	222.067	388392	RP	0.000100616	0.453085
693	3-(Methylsulfonyl)-2-butanone O-[(Methylamino)carbonyl]oxime	222.067	7845475	RP	0.000100616	0.453085
694	cystathionine	222.067	8280480	RP	0.000100616	0.453085
695	cys-thr	222.067	15195393	RP	0.000100616	0.453085
696	thr-cys	222.067	16568389	RP	0.000100616	0.453085
697		223.084	12.226	RP	1706.01	176093	7527.71	3.96187	2.14477	47.3508	4.412	0.043	0.01	2.14	-4.55	-6.69	0.00244195	2.58465e-05	2.76559e-06
698	Name	Molecular Weight	CSID	RP	DeltaMass [Da]	DeltaMass [ppm]
699	L-N-acetyl-Tyrosine	223.084	61606	RP	9.3741e-05	0.420204
700	bendiocarb	223.084	2224	RP	9.3741e-05	0.420204
701	mephenoxalone	223.084	6021	RP	9.3741e-05	0.420204
702	2-(1,3-Dioxolan-2-yl)phenyl methylcarbamate	223.084	21901	RP	9.3741e-05	0.420204
703	N-Acetyl-D-tyrosine	223.084	746143	RP	9.3741e-05	0.420204
704	(1S)-6,7-Dihydroxy-1-methyl-1,2,3,4-tetrahydro-1-isoquinoliniumcarboxylate	223.084	5412232	RP	9.3741e-05	0.420204
705		229.131	15.727	RP	76776.7	3464.01	67705.1	25.8252	12.6774	7.89496	0.882	19.545	22.164	-0.18	4.29	4.47	0.778951	2.07131e-06	1.75623e-06
706	Name	Molecular Weight	CSID	RP	DeltaMass [Da]	DeltaMass [ppm]
707	(3S)-3-[(2E)-2-Butenoyloxy]-4-(trimethylammonio)butanoate	229.131	30776694	RP	4.72754e-05	0.206324
708		231.111	14.188	RP	159759	3091.61	45716	14.3992	39.673	35.8502	0.286	14.787	51.675	-1.81	3.89	5.69	0.00866771	0.000129615	1.4522e-05
709	Name	Molecular Weight	CSID	RP	DeltaMass [Da]	DeltaMass [ppm]
710	8-[(Carboxymethyl)amino]-8-oxooctanoic acid	231.111	4956295	RP	3.58336e-05	0.155049
711	Isovalerylglutamic acid	231.111	117667	RP	3.58336e-05	0.155049
712		232.106	4.679	RP	25615	392451	24041.2	5.26837	4.06311	86.3623	0.939	0.061	0.065	-0.09	-4.03	-3.94	0.630151	0.00192403	0.000900558
713	Name	Molecular Weight	CSID	RP	DeltaMass [Da]	DeltaMass [ppm]
714	Boc-D-Asn-OH	232.106	74037	RP	9.70258e-05	0.418024
715	N(2)-succinyl-L-ornithine	232.106	113025	RP	9.70258e-05	0.418024
716	Asp-Val	232.106	4171248	RP	9.70258e-05	0.418024
717	val-asp	232.106	8140250	RP	9.70258e-05	0.418024
718	N-(3-Carboxypropyl)glutamine	232.106	315618	RP	9.70258e-05	0.418024
719	N-(3-Carboxypropyl)-L-glutamine	232.106	21865667	RP	9.70258e-05	0.418024
720	(2S,6S)-2-Acetamido-6-aminoheptanedioic acid	232.106	389292	RP	9.70258e-05	0.418024
721	4-Hydroxyprolylthreonine	232.106	35032808	RP	9.70258e-05	0.418024
722	Threonyl-4-hydroxyproline	232.106	35032825	RP	9.70258e-05	0.418024
723		241.058	14.349	RP	2208.35	935162	198059	2.78833	2.46584	14.4478	89.686	0.212	0.002	6.49	-2.24	-8.73	7.03821e-11	1.49315e-06	7.43849e-14
724	Name	Molecular Weight	CSID	RP	DeltaMass [Da]	DeltaMass [ppm]
725	N-(2,3-Dihydroxybenzoyl)-L-serine	241.059	133509	RP	0.000145904	0.605262
726	2,4-Dihydroxy-7,8-dimethoxy-2H-1,4-benzoxazin-3(4H)-one	241.059	9314366	RP	0.000145904	0.605262
727	2,4-Dihydroxy-6,7-dimethoxy-2H-1,4-benzoxazin-3(4H)-one	241.059	10280317	RP	0.000145904	0.605262
728		243.147	17.452	RP	128030	3291.83	116104	4.66426	7.32186	27.4794	0.907	35.27	38.893	-0.14	5.14	5.28	0.366431	1.19735e-06	9.27598e-07
729	Name	Molecular Weight	CSID	RP	DeltaMass [Da]	DeltaMass [ppm]
730	Tiglylcarnitine	243.147	17216200	RP	7.27209e-05	0.299082
731		246.014	5.487	RP	13555.6	169676	8822.84	22.8179	8.63289	73.9401	0.651	0.052	0.08	-0.62	-4.27	-3.65	0.665353	0.000623451	0.00121572
732	Name	Molecular Weight	CSID	RP	DeltaMass [Da]	DeltaMass [ppm]
733	UNII:E2031449YZ	246.015	4457	RP	0.000860624	3.49826
734		250.023	3.681	RP	618602	4816.21	296189	10.4823	9.66676	20.3872	0.479	61.498	128.442	-1.06	5.94	7	0.00236399	1.08991e-07	2.85135e-08
735	Name	Molecular Weight	CSID	RP	DeltaMass [Da]	DeltaMass [ppm]
736	spiro[3H-indole-3,5'(4'H)-thiazol]-2-ol, 2'-(methylthio)-	250.023	4930317	RP	7.79789e-05	0.311886
737	2-(Methylsulfinyl)-4,9-dihydro[1,3]thiazino[6,5-b]indole	250.023	35014607	RP	7.79789e-05	0.311886
738		257.103	4.048	RP	3.67841e+07	10000.9	3.47365e+07	10.2108	61.9675	20.3623	0.944	3473.33	3678.07	-0.08	11.76	11.84	0.972795	2.56224e-06	2.40818e-06
739	Name	Molecular Weight	CSID	RP	DeltaMass [Da]	DeltaMass [ppm]
740	L-alpha-Glycerylphosphorylcholine	257.103	571409	RP	-3.82165e-05	-0.148643
741	Alpha-GPC	257.103	64931	RP	-3.82165e-05	-0.148643
742		258.062	3.694	RP	1.53647e+06	6873.2	841214	16.5225	9.64692	29.7507	0.547	122.39	223.545	-0.87	6.94	7.8	0.0563833	3.53116e-07	2.0529e-07
743	Name	Molecular Weight	CSID	RP	DeltaMass [Da]	DeltaMass [ppm]
744	Streptamine 4-phosphate	258.062	389027	RP	-0.000166056	-0.643474
745	(2R,3S,5R,6S)-3,5-Diamino-2,4,6-trihydroxycyclohexyl dihydrogen phosphate	258.062	388964	RP	-0.000166056	-0.643474
746	streptamine 5-phosphate	258.062	23106939	RP	-0.000166056	-0.643474
747		259.046	4.256	RP	3.04459e+07	87546.5	1.79279e+07	37.2451	22.5607	23.3272	0.589	204.781	347.768	-0.76	7.68	8.44	0.0249106	1.31259e-06	7.05427e-07
748	Name	Molecular Weight	CSID	RP	DeltaMass [Da]	DeltaMass [ppm]
749	2-Amino-2-deoxy-6-O-phosphono-D-glucopyranose	259.046	389822	RP	-6.40813e-05	-0.247375
750	alpha-D-Glucosamine 1-phosphate	259.046	164191	RP	-6.40813e-05	-0.247375
751	D-glucosamine-6-phosphate	259.046	388356	RP	-6.40813e-05	-0.247375
752	alpha-D-Glucosamine 1-phosphate	259.046	8140645	RP	-6.40813e-05	-0.247375
753	2-Amino-2-deoxy-6-O-phosphono-D-galactopyranose	259.046	4573772	RP	-6.40813e-05	-0.247375
754	3-Amino-3-deoxy-6-O-phosphono-D-fructofuranose	259.046	391822	RP	-6.40813e-05	-0.247375
755	3-Amino-3-deoxy-6-O-phosphono-D-glucopyranose	259.046	391821	RP	-6.40813e-05	-0.247375
756	(1r,2R,3S,4s,5R,6S)-4-Amino-2,3,5,6-tetrahydroxycyclohexyl dihydrogen phosphate	259.046	21864841	RP	-6.40813e-05	-0.247375
757	2-Amino-2-deoxy-1-O-phosphono-beta-D-galactopyranose	259.046	389116	RP	-6.40813e-05	-0.247375
758	(2R,3S,5R,6S)-4-Amino-2,3,5,6-tetrahydroxycyclohexyl dihydrogen phosphate	259.046	388570	RP	-6.40813e-05	-0.247375
759		260.126	9.943	RP	117066	2203.83	2323.29	10.0991	10.1432	68.2166	0.02	1.054	53.119	-5.66	0.08	5.73	5.59459e-05	0.54197	3.30632e-05
760	Name	Molecular Weight	CSID	RP	DeltaMass [Da]	DeltaMass [ppm]
761	Tripropionin	260.126	8433	RP	-1.16344e-05	-0.044726
762		260.137	10.442	RP	1.75877e+06	12764.5	641489	4.87057	14.3508	40.3234	0.365	50.256	137.786	-1.46	5.65	7.11	0.00727121	2.96871e-06	1.02014e-06
763	Name	Molecular Weight	CSID	RP	DeltaMass [Da]	DeltaMass [ppm]
764	gamma-Glutamylleucine	260.137	3719311	RP	-6.85039e-05	-0.263338
765	gamma-glutamylisoleucine	260.137	13512624	RP	-6.85039e-05	-0.263338
766		261.085	11.743	RP	1870.65	76393	2019.58	15.0426	30.0891	62.1084	1.08	0.026	0.024	0.11	-5.24	-5.35	0.647727	8.06991e-05	5.08221e-05
767	Name	Molecular Weight	CSID	RP	DeltaMass [Da]	DeltaMass [ppm]
768	5-Methyl-1,2-oxazol-3-yl alpha-D-glucopyranoside	261.085	391368	RP	-6.7245e-05	-0.25756
769	2-(alpha-D-Glucopyranosyl)-5-methyl-1,2-oxazol-3(2H)-one	261.085	391369	RP	-6.7245e-05	-0.25756
770		261.121	13.488	RP	79704.3	2218.03	27293	30.7008	13.6773	49.5776	0.342	12.305	35.935	-1.55	3.62	5.17	0.0269771	0.000124893	2.1845e-05
771	Name	Molecular Weight	CSID	RP	DeltaMass [Da]	DeltaMass [ppm]
772	Lotaustralin	261.121	390193	RP	-6.72828e-06	-0.0257669
773	(5S)-3-[(1,3-Dihydroxy-2-propanyl)amino]-5-hydroxy-5-(hydroxymethyl)-2-methoxy-2-cyclohexen-1-one	261.121	391175	RP	-6.72828e-06	-0.0257669
774	(2S)-2-(beta-D-Glucopyranosyloxy)-3-methylbutanenitrile	261.121	158128	RP	-6.72828e-06	-0.0257669
775	1-Isothiocyanato-10-(methylsulfinyl)decane	261.122	8032225	RP	0.000848272	3.24856	No
776	3-[(3-Carboxypropanoyl)oxy]-4-(trimethylammonio)butanoatato(2-)	261.121	28639166	RP	-6.72828e-06	-0.0257669
777	(3R)-3-[(2-Carboxypropanoyl)oxy]-4-(trimethylammonio)butanoate	261.121	34999704	RP	-6.72828e-06	-0.0257669
778	(3S)-3-[(2-Carboxypropanoyl)oxy]-4-(trimethylammonio)butanoate	261.121	35032581	RP	-6.72828e-06	-0.0257669
779		262.009	4.082	RP	634001	2337.76	241997	7.44129	4.62457	30.4519	0.382	103.516	271.2	-1.39	6.69	8.08	0.00208868	3.26908e-07	9.98625e-08
780	Name	Molecular Weight	CSID	RP	DeltaMass [Da]	DeltaMass [ppm]
781	DEMETON-S-METHYL SULPHONE	262.01	26248	RP	0.000785663	2.9986
782		267.078	4.314	RP	28468.1	452472	22899.1	11.0818	36.4604	41.4893	0.804	0.051	0.063	-0.31	-4.3	-3.99	0.990467	0.000198545	0.000214963
783	Name	Molecular Weight	CSID	RP	DeltaMass [Da]	DeltaMass [ppm]
784	S-(5-deoxy-beta-D-ribos-5-yl)-L-homocysteine	267.078	389052	RP	0.00016094	0.602597
785		275.1	11.665	RP	2015.82	66399.1	8817.91	10.2975	14.4082	26.5099	4.374	0.133	0.03	2.13	-2.91	-5.04	0.000100371	3.85015e-05	1.16086e-06
786	Name	Molecular Weight	CSID	RP	DeltaMass [Da]	DeltaMass [ppm]
787	(2E)-4-(beta-D-Glucopyranosyloxy)-2-(hydroxymethyl)-2-butenenitrile	275.1	4444567	RP	1.06493e-05	0.0387106
788	(2S)-2-(beta-D-Glucopyranosyloxy)-3-(hydroxymethyl)-3-butenenitrile	275.1	156364	RP	1.06493e-05	0.0387106
789	(2R)-2-{[(1R,2S,3R,4R,5R)-4-Acetamido-2-hydroxy-6,8-dioxabicyclo[3.2.1]oct-3-yl]oxy}propanoic acid	275.1	5034758	RP	1.06493e-05	0.0387106
790	2-({(1R,2S,3R,4R)-2-Hydroxy-4-[(Z)-(1-hydroxyethylidene)amino]-6,8-dioxabicyclo[3.2.1]oct-3-yl}oxy)propanoic acid (non-preferred name)	275.1	59695433	RP	1.06493e-05	0.0387106
791		284.076	11.069	RP	2429.34	90857.2	13929	13.6994	15.8839	36.0848	5.734	0.153	0.027	2.52	-2.71	-5.22	0.000983295	0.000250938	8.52201e-06
792	Name	Molecular Weight	CSID	RP	DeltaMass [Da]	DeltaMass [ppm]
793	Xanthosine	284.076	58484	RP	0.000132145	0.465175
794		286.189	20.373	RP	2196.51	58116.9	13403.3	13.5827	15.8889	16.235	6.102	0.231	0.038	2.61	-2.12	-4.73	1.87202e-05	6.03357e-05	7.50042e-07
795	Name	Molecular Weight	CSID	RP	DeltaMass [Da]	DeltaMass [ppm]
796	N-Acetylleucylleucine	286.189	391405	RP	0.000142628	0.498368
797		288.024	5.494	RP	13551.5	877231	14284.7	50.9004	20.7601	73.7302	1.054	0.016	0.015	0.08	-5.94	-6.02	0.748972	0.000207988	0.000134946
798	Name	Molecular Weight	CSID	RP	DeltaMass [Da]	DeltaMass [ppm]
799	3-Deoxy-D-arabino-heptulosonic acid 7-phosphate	288.025	141160	RP	0.000204956	0.711591
800		288.125	4.935	RP	8998.12	533542	9067.92	11.7287	15.2613	28.2843	1.008	0.017	0.017	0.01	-5.88	-5.89	0.537565	7.39451e-07	6.17448e-07
801	Name	Molecular Weight	CSID	RP	DeltaMass [Da]	DeltaMass [ppm]
802	Difenpiramide	288.126	90781	RP	0.000752587	2.612
803		290.123	3.802	RP	99044.3	3127.23	76700.2	27.402	7.35117	5.9522	0.774	24.527	31.672	-0.37	4.62	4.99	0.269322	1.04882e-06	7.87169e-07
804	Name	Molecular Weight	CSID	RP	DeltaMass [Da]	DeltaMass [ppm]
805	2-(N(Omega)-L-arginine)succinic acid	290.123	16059	RP	1.9789e-05	0.0682092
806	Argininosuccinic acid	290.123	389016	RP	1.9789e-05	0.0682092
807	(E)-N-({2-[(4S)-4-Amino-4-carboxybutyl]hydrazino}methylene)-L-aspartic acid	290.123	17215918	RP	1.9789e-05	0.0682092
808	N~2~-(3-Carboxy-3-hydroxypropanoyl)arginine	290.123	35013486	RP	1.9789e-05	0.0682092
809	N~2~-(3-Carboxy-2-hydroxypropanoyl)arginine	290.123	35014795	RP	1.9789e-05	0.0682092
810		293.111	10.377	RP	4205.39	80448.2	84259.2	153.527	16.4241	61.2864	20.036	1.047	0.052	4.32	0.07	-4.26	0.266687	0.980275	0.210566
811	Name	Molecular Weight	CSID	RP	DeltaMass [Da]	DeltaMass [ppm]
812	N-Acetylmuramic acid	293.111	4575341	RP	6.36554e-05	0.217172
813	2-Acetamido-3-O-(1-carboxyethyl)-2-deoxy-D-glucopyranose	293.111	389675	RP	6.36554e-05	0.217172
814		302.148	13.853	RP	585162	2139.47	437636	25.7498	38.4593	16.9946	0.748	204.553	273.507	-0.42	7.68	8.1	0.305381	1.12872e-06	8.56895e-07
815	Name	Molecular Weight	CSID	RP	DeltaMass [Da]	DeltaMass [ppm]
816	5-Oxidanidyl-5-oxidanylidenenorvalylarginine	302.147	35031909	RP	-0.000714943	-2.36621
817		357.2	14.189	RP	94998.2	2083.8	55033.9	13.7326	52.2147	25.3964	0.579	26.41	45.589	-0.79	4.72	5.51	0.177037	7.09721e-05	2.66326e-05
818	Name	Molecular Weight	CSID	RP	DeltaMass [Da]	DeltaMass [ppm]
819	(2R,3R)-3-({(2S)-1-[(4-Carbamimidamidobutyl)amino]-4-methyl-1-oxo-2-pentanyl}carbamoyl)-2-oxiranecarboxylic acid	357.201	388585	RP	0.0015033	4.20855
820	E-64	357.201	110504	RP	0.0015033	4.20855
821		364.148	10.225	RP	19213.1	1511.37	13972.5	20.7343	10.7238	70.6876	0.727	9.245	12.712	-0.46	3.21	3.67	0.984077	0.000573918	0.000509359
822	Name	Molecular Weight	CSID	RP	DeltaMass [Da]	DeltaMass [ppm]
823	(2R)-2-{[(2R)-2-{[(2S,3R,4R,5S,6R)-3-Acetamido-2,5-dihydroxy-6-(hydroxymethyl)tetrahydro-2H-pyran-4-yl]oxy}propanoyl]amino}propanoic acid	364.148	4575343	RP	0.000122734	0.337044
824		376.138	14.839	RP	244251	834648	254347	14.0276	16.785	14.6337	1.041	0.305	0.293	0.06	-1.71	-1.77	0.943689	0.000243329	0.000298546
825	Name	Molecular Weight	CSID	RP	DeltaMass [Da]	DeltaMass [ppm]
826	(+)-Riboflavin	376.138	6501	RP	0.000131756	0.350287
827	(−)-Riboflavin	376.138	431981	RP	0.000131756	0.350287
828	loganate	376.137	80905	RP	-0.00121124	-3.22022	No
829	(1S,4aS,6R,7R,7aS)-1-(beta-D-Glucopyranosyloxy)-6-hydroxy-7-methyl-1,4a,5,6,7,7a-hexahydrocyclopenta[c]pyran-4-carboxylic acid	376.137	391578	RP	-0.00121124	-3.22022	No
830		390.147	9.806	RP	285260	18888.9	514452	3.00503	29.7954	20.3835	1.803	27.236	15.102	0.85	4.77	3.92	0.0257729	2.85055e-06	1.01871e-05
831	Name	Molecular Weight	CSID	RP	DeltaMass [Da]	DeltaMass [ppm]
832	5-Hydroxy-6-isobutyryl-8,8-dimethyl-4-phenyl-2H,8H-pyrano[2,3-f]chromen-2-one	390.147	4477686	RP	-0.000387142	-0.992299
833		431.273	14.506	RP	215409	7305.25	117154	16.9467	18.1464	26.1882	0.544	16.037	29.487	-0.88	4	4.88	0.0497048	5.76873e-06	2.19479e-06
834	Name	Molecular Weight	CSID	RP	DeltaMass [Da]	DeltaMass [ppm]
835	(1R,2R,3S,4S,6S)-6-Amino-3-[(N-formylglycyl)(methyl)amino]-2-hydroxy-4-methoxycyclohexyl 2-amino-2,3,4,6-tetradeoxy-6-(ethylamino)-alpha-D-erythro-hexopyranoside	431.274	30791521	RP	0.00139792	3.24136
836		517.317	29.145	RP	7336.97	3898.38	102668	39.7033	5.0957	66.0759	13.993	26.336	1.882	3.81	4.72	0.91	0.00845904	0.00295204	0.549883
837	Name	Molecular Weight	CSID	RP	DeltaMass [Da]	DeltaMass [ppm]
838	1-alpha-linolenoyl-sn-glycero-3-phosphocholine	517.317	24766528	RP	-0.000159645	-0.308602
839	(2R)-2-Hydroxy-3-[(6Z,9Z,12Z)-6,9,12-octadecatrienoyloxy]propyl 2-(trimethylammonio)ethyl phosphate	517.317	24766527	RP	-0.000159645	-0.308602
840		547.279	26.55	RP	38041.7	4536.13	847844	52.5381	15.5555	71.9027	22.287	186.909	8.386	4.48	7.55	3.07	0.0202264	0.000580996	0.0177135
841	Name	Molecular Weight	CSID	RP	DeltaMass [Da]	DeltaMass [ppm]
842	Ergosinine	547.279	94851	RP	3.80979e-05	0.0696132
843		586.32	15.407	RP	382672	1845.7	265034	24.9328	12.6936	21.1527	0.693	143.595	207.331	-0.53	7.17	7.7	0.139275	3.25858e-07	2.15591e-07
844	Name	Molecular Weight	CSID	RP	DeltaMass [Da]	DeltaMass [ppm]
845	all-trans-hexaprenyl diphosphate	586.319	4444089	RP	-0.00102414	-1.74672
846	{(1R,2R,3R)-2-[(3E)-4,8-Dimethyl-3,7-nonadien-1-yl]-2-methyl-3-[(1E,5E)-2,6,10-trimethyl-1,5,9-undecatrien-1-yl]cyclopropyl}methyl trihydrogen diphosphate	586.319	4952481	RP	-0.00102414	-1.74672
847	presqualene diphosphate	586.319	4444207	RP	-0.00102414	-1.74672
848	(2Z,6Z,10Z,14E,18E)-3,7,11,15,19,23-Hexamethyl-2,6,10,14,18,22-tetracosahexaen-1-yl trihydrogen diphosphate	586.319	30791664	RP	-0.00102414	-1.74672
849		630.346	15.663	RP	324816	1811.45	197158	17.1355	10.9106	50.0755	0.607	108.84	179.313	-0.72	6.77	7.49	0.165719	9.14815e-06	4.20436e-06
850	Name	Molecular Weight	CSID	RP	DeltaMass [Da]	DeltaMass [ppm]
851	Nalpha-[(2S)-2-Benzyl-3-(tert-butylsulfonyl)propanoyl]-N-[(2S,3R,4S)-1-cyclohexyl-4-cyclopropyl-3,4-dihydroxybutan-2-yl]-L-histidinamide	630.345	4884377	RP	-0.000932662	-1.47961
852	Nalpha-{(2R)-2-Benzyl-3-[(2-methyl-2-propanyl)sulfonyl]propanoyl}-N-[(2R,3S,4R)-1-cyclohexyl-4-cyclopropyl-3,4-dihydroxy-2-butanyl]-L-histidinamide	630.345	4575384	RP	-0.000932662	-1.47961
853		669.144	22.624	RP	5364.97	178995	238257	30.9757	55.1633	38.3517	44.41	1.331	0.03	5.47	0.41	-5.06	0.000346784	0.623197	0.000672366
854	Name	Molecular Weight	CSID	RP	DeltaMass [Da]	DeltaMass [ppm]
855	Enterobactin	669.144	31543	RP	0.000340325	0.508597
856		740.23	12.733	RP	39298	2261.47	9573.99	12.9962	5.31652	20.351	0.244	4.234	17.377	-2.04	2.08	4.12	6.59259e-05	3.63557e-05	9.87192e-07
857	Name	Molecular Weight	CSID	RP	DeltaMass [Da]	DeltaMass [ppm]
858	{Cyclo[glycyl-N~5~-acetyl-N~5~-(hydroxy-kappaO)-L-ornithyl-N~5~-acetyl-N~5~-(hydroxy-kappaO)-L-ornithyl-N~5~-acetyl-N~5~-(hydroxy-kappaO)-L-ornithylglycylglycyl]}iron	740.23	30791271	RP	0.000469975	0.634904
859		908.331	18.599	RP	113746	2839.61	119772	12.1144	15.0298	53.2715	1.053	42.179	40.057	0.07	5.4	5.32	0.91199	8.76354e-05	7.07934e-05
860	Name	Molecular Weight	CSID		DeltaMass [Da]	DeltaMass [ppm]
861	3-[(3R,13S,15Z,17S,18S)-19-acetyl-3,12,17-tris(2-carboxyethyl)-2,8,13,18-tetrakis(carboxymethyl)-3,13,18-trimethyl-10,17,22,24-tetrahydro-5H-corrin-7-yl]propanoic acid	908.333	4444434		0.0019669	2.1654
862	Succinic semialdehyde	102.032	11.468	HILIC-	1.39443e+07	120250	8.09322e+06	21.1623	29.9238	10.8882	0.578	67.021	115.859	-0.79	6.07	6.86	0.155586	0.0160252	0.00410291
863	2-Oxobutyric acid	102.032	3.058	HILIC-	2.63952e+06	73948.4	1.24053e+06	1.68754	43.622	10.8095	0.468	17.98	38.395	-1.09	4.17	5.26	0.0730009	0.103084	0.066869
864	Υ-Aminobutyric acid (GABA)	103.063	14.558	HILIC-	5.55727e+06	40112	2.89917e+06	13.7535	15.1777	5.51419	0.521	72.467	138.974	-0.94	6.18	7.12	0.0710808	0.00615806	0.0147623
865	4-Hydroxybutyric acid (GHB)	104.047	4.087	HILIC-	189697	1.71617e+06	541830	4.6678	10.0904	15.5134	2.85	0.316	0.111	1.51	-1.66	-3.17	0.0489685	0.0106303	0.0289183
866	Catechol	110.037	4.264	HILIC-	8529.88	5.71567e+06	2.60427e+06	5.13849	10.4958	34.0702	299.978	0.447	0.001	8.23	-1.16	-9.39	0.0246074	0.14896	0.00282812
867	Uracil	112.027	6.118	HILIC-	5.12082e+06	26175.3	65784.5	25.1045	11.9121	72.7262	0.011	2.036	192.545	-6.56	1.03	7.59	0.0686009	0.473539	0.0196308
868	Fumaric acid	116.011	16.06	HILIC-	3.18807e+06	879562	3.62136e+06	10.3893	5.87876	8.36781	1.136	4.111	3.617	0.18	2.04	1.85	0.493697	0.0167142	0.0436413
869	Fumaric acid	116.011	3.475	HILIC-	217460	229723	334349	23.5271	15.4774	6.81598	1.544	1.467	0.95	0.63	0.55	-0.07	0.19766	0.272107	0.386625
870	Levulinic acid	116.047	2.57	HILIC-	2.17586e+07	259644	5.22084e+06	25.1744	35.8312	9.02121	0.244	21.118	86.671	-2.04	4.4	6.44	0.0959325	0.0733351	0.019756
871	5-Aminovaleric acid	117.079	12.21	HILIC-	4.60765e+06	216587	3.35476e+06	15.2451	10.5954	15.4794	0.725	15.398	21.236	-0.46	3.94	4.41	0.0941121	0.0301738	0.0170421
872	Succinic acid	118.027	15.145	HILIC-	3.15115e+07	2.82301e+08	3.94934e+07	6.84885	6.38056	11.9675	1.248	0.139	0.112	0.32	-2.84	-3.16	0.171702	0.0252175	0.00487685
873	2-Hydroxyvaleric acid	118.063	2.866	HILIC-	1.57059e+06	4.76301e+06	5.65046e+06	5.40397	8.75601	7.64915	3.599	1.188	0.33	1.85	0.25	-1.6	0.00812651	0.151725	0.0146797
874	Threonine	119.058	14.191	HILIC-	6.58819e+06	71063.8	3.87263e+06	6.81982	15.5881	2.61151	0.588	54.541	92.702	-0.77	5.77	6.53	0.0545276	0.0060591	0.0117498
875	4-Hydroxybenzaldehyde	122.037	3.075	HILIC-	1.20741e+06	1.45606e+06	589653	43.4004	22.5284	35.8643	0.486	0.386	0.794	-1.04	-1.37	-0.33	0.0165339	0.229526	0.621042
876	Meso-erythritol	122.058	10.682	HILIC-	2.72112e+06	49256.4	2.74137e+06	17.0439	20.9317	2.64627	1.011	56.562	55.948	0.02	5.82	5.81	0.912961	0.0291362	0.0417283
877	Nicotinic acid	123.032	4.333	HILIC-	2.07164e+07	6.92858e+06	7.83166e+06	9.28197	5.63139	14.438	0.377	1.125	2.989	-1.41	0.17	1.58	0.0370112	0.33821	0.00730568
878	Picolinic acid	123.032	3.147	HILIC-	2.79881e+06	466748	1.0101e+06	30.6159	4.60142	20.45	0.361	2.135	5.92	-1.47	1.09	2.57	0.200317	0.112032	0.0702576
879	Imidazoleacetic acid	126.043	4.624	HILIC-	900226	5.93859e+06	1.73535e+06	22.4939	3.68397	13.1122	1.931	0.291	0.151	0.95	-1.78	-2.73	0.182497	0.0546263	0.0295398
880	4-Oxoproline	129.043	14.563	HILIC-	4.66639e+07	401314	2.24591e+07	12.0131	18.1623	6.68034	0.482	56.407	117.131	-1.05	5.82	6.87	0.0894014	0.0138784	0.0255427
881	Glutaconic acid	130.027	16.999	HILIC-	806954	3.23907e+06	3.01184e+06	35.5495	8.06631	15.9473	3.797	0.922	0.243	1.92	-0.12	-2.04	0.0455325	0.627004	0.0974532
882	Citraconic acid	130.027	3.274	HILIC-	1.27742e+06	9.84184e+06	2.07978e+06	30.8397	15.4831	13.3259	1.646	0.211	0.128	0.72	-2.24	-2.96	0.324932	0.0785498	0.02667
883	DL-β-Leucine	131.095	2.602	HILIC-	14847.1	282727	71120	14.8325	8.03243	23.6	4.689	0.247	0.053	2.23	-2.02	-4.25	0.087073	0.122657	0.0130322
884	DL-β-Leucine	131.095	10.737	HILIC-	2.47121e+06	564268	1.74559e+06	9.44859	21.6093	6.18502	0.706	3.137	4.441	-0.5	1.65	2.15	0.00529872	0.125652	0.0980885
885	DL-β-Leucine	131.095	11.144	HILIC-	2.87951e+06	122064	1.66109e+06	13.4884	17.2857	5.99199	0.577	13.614	23.598	-0.79	3.77	4.56	0.0274089	0.0094845	0.00306252
886	Asparagine	132.054	15.204	HILIC-	1.3995e+06	40953	731638	3.99571	9.49945	9.22527	0.522	17.849	34.17	-0.94	4.16	5.09	0.0251576	0.0129137	0.00591125
887	2-Hydroxycaproic acid	132.079	2.43	HILIC-	1.59835e+07	4.95775e+06	1.18919e+07	10.6729	12.5141	21.1919	0.732	2.367	3.232	-0.45	1.24	1.69	0.304206	0.0779608	0.030038
888	2-Hydroxycaproic acid	132.079	5.774	HILIC-	76109.3	34803.8	4.27455e+06	80.3282	35.9711	23.2179	58.171	125.435	2.156	5.86	6.97	1.11	0.0690831	0.0513384	0.043171
889	L-Aspartic acid	133.038	15.026	HILIC-	1.7173e+07	268216	7.53188e+06	19.7769	11.5459	5.47059	0.439	28.122	64.015	-1.19	4.81	6	0.0799826	0.00546534	0.0202799
890	L-Aspartic acid	133.038	16.785	HILIC-	60954	228829	441972	10.8981	15.863	22.252	7.124	1.905	0.267	2.83	0.93	-1.9	0.0695004	0.262681	0.032279
891	DL-Malic acid	134.022	16.037	HILIC-	4.20731e+07	7.20904e+06	3.90286e+07	8.09881	11.78	10.0453	0.93	5.421	5.831	-0.11	2.44	2.54	0.568827	0.0132319	0.0453403
892	Adenine	135.055	8.217	HILIC-	836411	1.26638e+06	617395	5.65531	9.50709	15.1967	0.733	0.486	0.662	-0.45	-1.04	-0.59	0.157551	0.172973	0.184429
893	L-Threonic acid	136.037	11.738	HILIC-	342102	6.625e+06	735093	25.1223	13.6657	9.75097	2.147	0.111	0.052	1.1	-3.17	-4.27	0.0084567	0.0531657	0.0373009
894	Salicylic acid	138.032	9.268	HILIC-	15482.6	860520	262049	57.072	20.8734	12.3302	17.84	0.308	0.017	4.16	-1.7	-5.85	0.0714745	0.0875161	0.0761349
895	3-Hydroxybenzoic acid	138.032	14.856	HILIC-	58637.1	1.56278e+06	208514	14.7324	9.52009	15.8485	3.528	0.133	0.038	1.82	-2.92	-4.73	0.045081	0.0629698	0.0215494
896	4-Acetamidobutanoic acid	145.074	3.133	HILIC-	488742	181286	228808	23.3756	7.60177	30.0876	0.452	1.219	2.697	-1.15	0.29	1.43	0.203284	0.5508	0.0190568
897	4-Acetamidobutanoic acid	145.074	3.732	HILIC-	1.69413e+06	340498	1.7021e+06	14.9557	14.724	11.0932	1.011	5.021	4.964	0.02	2.33	2.31	0.899828	0.020696	0.00760687
898	2-Oxoglutaric acid	146.022	15.656	HILIC-	4.11139e+06	8.40714e+06	3.63848e+06	5.58721	28.7414	5.74528	0.885	0.446	0.504	-0.18	-1.16	-0.99	0.282768	0.165893	0.241965
899	2-Methylglutaric acid	146.058	5.369	HILIC-	700504	4.6504e+06	755895	69.1959	18.7997	54.709	1.199	0.16	0.133	0.26	-2.64	-2.91	0.65469	0.032025	0.122965
900	D-(-)-Glutamine	146.069	15.022	HILIC-	4.93408e+07	523166	2.33237e+07	1.85954	4.64234	10.6425	0.471	44.432	94.372	-1.09	5.47	6.56	0.0754594	0.00905133	0.00500684
901	L-Glutamic acid	147.053	14.559	HILIC-	3.28014e+08	2.97043e+06	1.57541e+08	13.3636	17.3177	10.0032	0.479	53.383	111.377	-1.06	5.74	6.8	0.0895827	0.0101178	0.0226021
902	N-Acetyl-DL-serine	147.053	9.352	HILIC-	21839.7	6.0979e+06	1.58644e+06	24.661	21.6542	25.1265	71.897	0.256	0.004	6.17	-1.96	-8.13	0.0491301	0.132665	0.00482065
903	D-α-Hydroxyglutaric acid	148.037	14.703	HILIC-	9.23069e+06	1.36551e+08	5.32984e+07	15.0613	9.51195	11.2487	5.798	0.389	0.067	2.54	-1.36	-3.9	0.0731858	0.074083	0.0218222
904	D-α-Hydroxyglutaric acid	148.037	15.46	HILIC-	2.09196e+07	3.79744e+08	1.52223e+08	9.97823	8.44724	7.71868	7.272	0.4	0.055	2.86	-1.32	-4.18	0.00422415	0.0531095	0.0139179
905	Mevalonic acid	148.074	3.076	HILIC-	4.11672e+06	1.02577e+07	7.88183e+06	7.75438	10.194	16.4214	1.904	0.765	0.402	0.93	-0.39	-1.32	0.121065	0.307836	0.0117832
906	Mevalonic acid	148.074	2.386	HILIC-	3.60348e+07	7.73798e+07	1.15452e+08	8.95415	9.62149	8.60776	3.205	1.49	0.465	1.68	0.58	-1.1	0.0657902	0.134674	0.0291906
907	Xanthine	152.034	10.296	HILIC-	2.35287e+06	293360	73105.5	14.2774	163.678	46.1129	0.029	0.358	12.484	-5.12	-1.48	3.64	0.0621009	0.338457	0.229464
908	DL-Mandelic acid	152.047	2.697	HILIC-	753427	33552.7	584221	67.9633	27.3472	17.0515	0.866	17.412	20.115	-0.21	4.12	4.33	0.781543	3.83913e-05	0.0852114
909	2,3-Dihydroxybenzoic acid	154.027	4.244	HILIC-	120590	4.20418e+08	3.0291e+08	74.1117	57.8612	16.8287	2708.57	0.756	0	11.4	-0.4	-11.81	0.0432741	0.411375	0.058131
910	DL-Dihydroorotic acid	158.033	10.917	HILIC-	79249.9	1.01984e+06	1.23557e+06	62.8556	44.1007	39.4828	15.829	1.196	0.076	3.98	0.26	-3.73	0.0103087	0.820254	0.15957
911	N-Acetylvaline	159.09	3.069	HILIC-	282929	4.27518e+06	1.12314e+06	26.7435	12.816	22.519	3.905	0.26	0.066	1.97	-1.95	-3.91	0.0654769	0.137248	0.0362991
912	N-Acetylvaline	159.09	4.921	HILIC-	1.80759e+06	10384.8	535484	24.2021	65.9949	65.4465	0.275	49.563	180.227	-1.86	5.63	7.49	0.122881	0.0179615	0.0174204
913	D-Alanyl-D-alanine	160.085	10.078	HILIC-	50973.3	2.21816e+07	5.97621e+06	53.1447	20.8437	16.6611	119.695	0.269	0.002	6.9	-1.89	-8.79	0.0144938	0.133097	0.0403761
914	1,5-Anhydro-D-glucitol	164.069	13.531	HILIC-	1.2796e+07	79206	4.97728e+06	4.30015	43.5043	15.2862	0.386	63.821	165.393	-1.37	6	7.37	0.0908936	0.0527012	0.0259015
915	1-Methylguanine	165.065	9.127	HILIC-	850175	59406.4	419965	12.1123	20.9962	8.09027	0.494	7.095	14.364	-1.02	2.83	3.84	0.00170279	0.014922	0.0114236
916	L-Phenylalanine	165.079	10.182	HILIC-	1.40441e+06	887027	660783	11.1951	11.5476	4.55	0.472	0.745	1.578	-1.08	-0.43	0.66	0.0980436	0.110797	0.0897581
917	L-Phenylalanine	165.079	14.195	HILIC-	17999	613454	16930.5	13.3834	13.663	26.222	0.925	0.027	0.029	-0.11	-5.21	-5.09	0.814124	0.0344755	0.0113913
918	wrrong annotation 7-Methylxanthine	166.048	13.009	HILIC-	5.22166e+06	91894.8	3.27965e+06	2.58117	29.4999	15.8391	0.623	36.102	57.973	-0.68	5.17	5.86	0.168476	0.0124238	0.0310771
919	3-Phenyllactic acid	166.063	2.55	HILIC-	2.00843e+06	3.41181e+06	2.39784e+06	39.2066	7.92769	17.3836	1.223	0.701	0.573	0.29	-0.51	-0.8	0.387092	0.0673241	0.196695
920	Uric acid	168.028	12.228	HILIC-	780628	7158.68	875352	11.9992	85.8483	8.68041	1.121	129.391	115.467	0.16	7.02	6.85	0.425656	0.0380793	0.0509876
921	Pyridoxine	169.074	4.977	HILIC-	3.93862e+07	3.76765e+07	2.87386e+07	8.54902	7.11137	7.27316	0.729	0.762	1.045	-0.46	-0.39	0.06	0.0175537	0.0510987	0.185152
922	Glycerol 3-phosphate	172.014	15.154	HILIC-	2.39275e+06	2.22933e+06	1.00253e+06	16.3998	12.4879	8.79396	0.421	0.449	1.068	-1.25	-1.15	0.09	0.0363576	0.102096	0.775873
923	Glycerol 3-phosphate	172.014	14.249	HILIC-	3.53256e+06	7617.58	3.11593e+06	5.29959	50.9143	5.89351	0.882	455.016	515.71	-0.18	8.83	9.01	0.0532595	0.0465613	0.0445662
924	N-Acetyl-D-alloisoleucine	173.105	2.602	HILIC-	270842	4.21942e+06	946857	19.0372	12.0572	16.3215	3.503	0.223	0.064	1.81	-2.17	-3.97	0.141507	0.0863773	0.0181228
925	cis-Aconitic acid	174.017	16.997	HILIC-	1.49909e+06	5.20619e+06	5.6098e+06	27.6731	11.5535	16.172	3.765	1.068	0.284	1.91	0.09	-1.82	0.0188471	0.774872	0.108771
926	N-α-Acetyl-L-asparagine	174.064	11.284	HILIC-	212287	1.15381e+06	285931	82.3172	50.8075	29.9605	1.355	0.257	0.189	0.44	-1.96	-2.4	0.349208	0.152813	0.0562081
927	N-Acetylornithine	174.1	15.037	HILIC-	658213	20856.7	229119	8.76657	7.80104	3.41252	0.349	10.984	31.476	-1.52	3.46	4.98	0.0331109	0.00240711	0.0117864
928	Ascorbic acid	176.032	15.373	HILIC-	150911	115075	1.00029e+07	39.404	8.74094	14.3314	68.002	86.558	1.273	6.09	6.44	0.35	0.0226932	0.0181335	0.544446
929	2-Isopropylmalic acid	176.068	5.789	HILIC-	1.20508e+07	1.10471e+07	6.31414e+08	78.134	30.9302	18.201	52.463	58.346	1.112	5.71	5.87	0.15	0.00830809	0.0320333	0.61367
930	Hippuric acid	179.058	5.662	HILIC-	1.71622e+06	33475.4	34854.8	41.9075	11.1899	18.3821	0.021	1.032	49.943	-5.6	0.05	5.64	0.0589672	0.853715	0.0363962
931	Caffeic acid	180.042	14.855	HILIC-	31277	1.0614e+06	127783	5.23271	11.0891	13.7799	4.062	0.12	0.03	2.02	-3.06	-5.08	0.0629439	0.0566638	0.00906655
932	4-Hydroxyphenylpyruvic acid	180.042	4.965	HILIC-	2.24527e+06	78393.8	158978	45.049	17.5534	71.8466	0.06	1.656	27.673	-4.06	0.73	4.79	0.0860276	0.53338	0.0339661
933	D-(+)-Mannose	180.063	15.592	HILIC-	5.65784e+07	5.01724e+07	3.69786e+07	11.0635	6.51435	11.0669	0.654	0.737	1.126	-0.61	-0.44	0.17	0.0446038	0.0865739	0.345973
934	D-(+)-Galactose	180.064	10.551	HILIC-	155166	11774.7	62643.3	12.7797	44.168	17.9369	0.405	5.397	13.341	-1.31	2.43	3.74	0.0770142	0.0515961	0.0604979
935	D-(-)-Mannitol	182.079	13.55	HILIC-	6.38582e+08	256560	2.95431e+08	2.36437	53.6326	7.83324	0.463	1274.9	2756.17	-1.11	10.32	11.43	0.00987802	0.0391475	0.0363041
936	3-Phosphoglyceric acid	185.993	16.946	HILIC-	107891	545178	116741	60.0858	7.29208	20.281	1.175	0.212	0.18	0.23	-2.24	-2.47	0.675751	0.06908	0.166243
937	N-Acetyl-L-glutamine	188.08	10.333	HILIC-	241469	4.17583e+06	448905	66.2218	30.1001	12.5616	1.944	0.109	0.056	0.96	-3.19	-4.15	0.210258	0.0819843	0.112615
938	N-Acetyl-DL-glutamic acid	189.064	14.499	HILIC-	1.03932e+07	3.26989e+06	6.64209e+06	8.92727	23.0902	12.4867	0.64	2.057	3.214	-0.64	1.04	1.68	0.0266373	0.097762	0.0505558
939	N-Acetyl-DL-glutamic acid	189.064	3.133	HILIC-	1.0059e+06	98791.6	435073	19.8286	23.623	24.4341	0.423	4.308	10.189	-1.24	2.11	3.35	0.150309	0.109105	0.012519
940	N-Acetyl-DL-glutamic acid	189.064	3.736	HILIC-	4.27215e+06	17806.1	3.38305e+06	18.0792	61.0304	26.5097	0.783	211.075	269.427	-0.35	7.72	8.07	0.212209	0.0390599	0.0469323
941	Citric acid	192.027	18.382	HILIC-	2.56982e+07	2.33288e+07	6.50387e+07	20.0634	57.1341	7.49754	2.558	2.788	1.09	1.36	1.48	0.12	0.116891	0.0030695	0.714877
942	D-(-)-Quinic acid	192.064	12.057	HILIC-	78667	2.46776e+07	2.55719e+06	40.2508	19.4701	5.45932	32.647	0.105	0.003	5.03	-3.25	-8.28	0.0124655	0.0544157	0.0289728
943	4- Carboxyphenylglycine	195.053	2.167	HILIC-	220707	63010.6	277905	44.5307	12.3577	16.2423	1.29	4.385	3.398	0.37	2.13	1.76	0.312255	0.0644572	0.146365
944	Gluconic acid	196.058	13.547	HILIC-	2.6401e+07	3.8762e+08	7.93887e+08	30.6336	13.4434	14.0535	30.059	2.056	0.068	4.91	1.04	-3.87	0.00194916	0.0491188	0.0156932
945	Capryloylglycine	201.137	1.944	HILIC-	173100	2221.95	87175.8	45.3941	25.4708	25.6215	0.513	39.093	76.242	-0.96	5.29	6.25	0.0780791	0.0589227	0.0618831
946	N-Acetyl-L-phenylalanine	207.09	2.563	HILIC-	408893	319458	342481	24.5648	10.3493	10.1851	0.848	1.073	1.265	-0.24	0.1	0.34	0.357076	0.0636016	0.248378
947	2-Deoxyribose 5-phosphate	214.025	5.783	HILIC-	119077	9934.69	6.51208e+06	46.1389	19.3193	22.9427	55.404	662.778	11.963	5.79	9.37	3.58	0.0360848	0.021151	0.0030488
948	N-Acetyl-L-tyrosine	223.085	8.972	HILIC-	4078.87	567832	33375.5	38.5712	7.16358	48.1529	7.832	0.055	0.007	2.97	-4.18	-7.15	0.168217	0.0902274	0.0184619
949	Neopterin	253.081	13.785	HILIC-	15537	261977	19471.8	9.18428	11.0972	5.2431	1.253	0.074	0.059	0.32	-3.75	-4.08	0.0728793	0.00571955	0.000571471
950	D-Mannose 6-phosphate	260.03	16.931	HILIC-	1.64026e+06	161234	1.09719e+06	17.5239	15.5382	20.986	0.664	6.747	10.163	-0.59	2.75	3.35	0.11462	0.0616333	0.0304065
951	α-D-Mannose 1-phosphate	260.03	14.655	HILIC-	38991.1	73511.2	477662	49.4217	72.6366	24.5802	12.306	7.327	0.595	3.62	2.87	-0.75	0.101353	0.109953	0.615033
952	Xanthosine	284.076	11.97	HILIC-	17534.5	1.5621e+06	185358	26.6327	15.759	9.17541	10.607	0.119	0.011	3.41	-3.07	-6.48	0.0128178	0.0298995	0.0209247
953	2'-O-Methylguanosine	297.107	9.555	HILIC-	315684	5455.94	104153	7.24176	37.1472	18.957	0.326	19.503	59.768	-1.62	4.29	5.9	0.0677052	0.022674	0.0350445
954	L-Glutathione (reduced)	307.084	14.355	HILIC-	1.0407e+07	554842	5.50726e+06	45.6159	28.6877	12.1327	0.549	10.181	18.545	-0.87	3.35	4.21	0.346347	0.044051	0.11295
955	Adenosine 3'5'-cyclic monophosphate	329.053	9.75	HILIC-	33031.8	1.22994e+06	63191.9	15.834	15.3695	15.1691	1.913	0.051	0.027	0.94	-4.29	-5.22	0.196271	0.03752	0.00548476
956	D-(+)-Maltose	342.116	15.576	HILIC-	1.02095e+08	1.02011e+08	7.89232e+07	18.7112	2.75677	8.31988	0.778	0.774	0.994	-0.36	-0.37	-0.01	0.3068	0.00417349	0.970462
957	Adenosine 5'-monophosphate	347.063	13.943	HILIC-	715505	364855	702243	17.3719	18.7681	27.7235	0.955	1.891	1.981	-0.07	0.92	0.99	0.892642	0.0910837	0.163978
958	Cyclic ADP-ribose	541.061	14.385	HILIC-	597991	3.21837e+06	1.14485e+06	16.0066	7.69254	14.6685	1.904	0.353	0.186	0.93	-1.5	-2.43	0.16137	0.0712603	0.0188214
959	Adenosine diphosphate ribose	559.072	15.329	HILIC-	779258	44127.4	382360	12.438	4.54854	19.3554	0.486	8.576	17.656	-1.04	3.1	4.14	0.146087	0.0387473	0.00836142
960	Uridine 5'-diphosphogalactose	566.055	16.58	HILIC-	5.70837e+06	566950	3.72694e+06	12.5566	17.1447	22.9179	0.649	6.526	10.051	-0.62	2.71	3.33	0.0773534	0.0640953	0.0376788
961	Uridine 5'-diphosphoglucuronic acid	580.035	19.934	HILIC-	2644.75	343548	47514.8	32.2642	6.51936	52.2119	18.32	0.137	0.007	4.2	-2.87	-7.06	0.0231334	0.0409249	0.0303619
962	Guanosine 5'-diphospho-D-mannose	605.078	18.549	HILIC-	419665	62266.3	288098	22.2258	15.979	13.6964	0.69	4.626	6.705	-0.54	2.21	2.75	0.202347	0.0138598	0.0296622
963	UDP-N-acetylglucosamine	607.082	15.438	HILIC-	1.44272e+07	69886.8	1.4122e+07	6.56147	16.5722	5.29248	0.98	202.46	206.655	-0.03	7.66	7.69	0.475209	0.0130221	0.0152364
964	Flavin adenine dinucleotide (FAD)	785.158	12.172	HILIC-	141618	543305	171659	14.354	15.2831	22.5024	1.215	0.316	0.261	0.28	-1.66	-1.94	0.149619	0.0230262	0.00232469
965	Acetyl-CoA	809.127	13.844	HILIC-	60758.2	2.42458e+06	223994	4.21625	9.53746	12.3116	3.675	0.092	0.025	1.88	-3.44	-5.31	0.0377954	0.0405453	0.0128865
966		92.0474	8.444	HILIC-	2.12007e+06	11724.6	1.85288e+06	14.3984	53.5369	16.2273	0.871	172.1	197.582	-0.2	7.43	7.63	0.678047	0.0375571	0.0664065
967	Name	Molecular Weight	CSID	HILIC-	DeltaMass [Da]	DeltaMass [ppm]	Compound Match
968	Glycerol	92.0473	733	HILIC-	-5.45408e-05	-0.59253	Full match
969		92.0626	2.303	HILIC-	127219	5686.32	17473.8	68.3519	18.4617	26.9832	0.145	3.082	21.253	-2.79	1.62	4.41	0.119171	0.0648687	0.0520867
970	Name	Molecular Weight	CSID	HILIC-	DeltaMass [Da]	DeltaMass [ppm]	Compound Match
971	Toluene	92.0626	1108	HILIC-	5.59086e-06	0.0607289	Full match
972		98.0368	2.221	HILIC-	6954.09	6238.02	97323.5	55.8206	99.3129	23.966	13.765	21.465	1.559	3.78	4.42	0.64	0.0274173	0.136428	0.670506
973	Name	Molecular Weight	CSID	HILIC-	DeltaMass [Da]	DeltaMass [ppm]	Compound Match
974	Furfuranol	98.0368	7083	HILIC-	-5.72519e-05	-0.583983	Full match
975	2-Methylenebutyrolactone	98.0368	61647	HILIC-	-5.72519e-05	-0.583983	Partial match
976	UNII:1AX0NCS144	98.0368	11070	HILIC-	-5.72519e-05	-0.583983	Partial match
977	dihydropyranone	98.0368	129648	HILIC-	-5.72519e-05	-0.583983	Full match
978		100.016	2.609	HILIC-	15329	156868	128293	72.4298	15.0363	26.5202	10.052	0.809	0.08	3.33	-0.31	-3.64	0.125321	0.197578	0.13156
979	Name	Molecular Weight	CSID	HILIC-	DeltaMass [Da]	DeltaMass [ppm]	Compound Match
980	Succinic anhydride	100.016	7634	HILIC-	-7.8135e-05	-0.781224	Full match
981		101.048	11.478	HILIC-	1.87175e+07	19124	9.03201e+06	55.1077	88.7207	18.2322	0.502	495.658	987.52	-0.99	8.95	9.95	0.364092	0.0214482	0.0600972
982	Name	Molecular Weight	CSID	HILIC-	DeltaMass [Da]	DeltaMass [ppm]	Compound Match
983	1-Amino-1-carboxycyclopropane	101.048	520	HILIC-	-5.97834e-05	-0.591636	Full match
984	(3S)-3-Aminodihydro-2(3H)-furanone	101.048	393441	HILIC-	-5.97834e-05	-0.591636	Partial match
985	N-hydroxymethylacrylamide	101.048	12955	HILIC-	-5.97834e-05	-0.591636	Partial match
986	HSL	101.048	66194	HILIC-	-5.97834e-05	-0.591636	Partial match
987	(Z)-dehydrobutyrine	101.048	4952645	HILIC-	-5.97834e-05	-0.591636	Partial match
988	Diacetyl monoxime	101.048	4917792	HILIC-	-5.97834e-05	-0.591636	Full match
989	ACETOACETAMIDE	101.048	72327	HILIC-	-5.97834e-05	-0.591636	Full match
990	UNII:775261TI36	101.048	16360	HILIC-	-5.97834e-05	-0.591636	Full match
991	Azetidine-2-carboxylate	101.048	15628	HILIC-	-5.97834e-05	-0.591636	Full match
992		106.027	11.343	HILIC-	84122.6	539890	108173	46.4123	19.9144	28.3396	1.292	0.201	0.156	0.37	-2.31	-2.68	0.288359	0.0435428	0.00511824
993	Name	Molecular Weight	CSID	HILIC-	DeltaMass [Da]	DeltaMass [ppm]	Compound Match
994	DL-Glyceric acid	106.027	732	HILIC-	-2.14039e-05	-0.201873	Full match
995	D-(+)-Glyceric acid	106.027	388334	HILIC-	-2.14039e-05	-0.201873	Full match
996	L-glyceric acid	106.027	4885497	HILIC-	-2.14039e-05	-0.201873	Full match
997		111.983	3.939	HILIC-	1.32813e+06	1.38691e+06	3.06733e+06	22.5873	34.6038	26.5163	2.285	2.262	0.99	1.19	1.18	-0.01	0.263312	0.0693958	0.985394
998	Name	Molecular Weight	CSID	HILIC-	DeltaMass [Da]	DeltaMass [ppm]	Compound Match
999	Methyl bisulfate	111.983	6172	HILIC-	-0.000103964	-0.928386	Full match
1000		112.052	9.307	HILIC-	18437	827556	96422.6	103.249	10.8272	16.7853	5.668	0.116	0.02	2.5	-3.11	-5.62	0.202701	0.0271839	0.0780339
1001	Name	Molecular Weight	CSID	HILIC-	DeltaMass [Da]	DeltaMass [ppm]	Compound Match
1002	Sorbic acid	112.052	558605	HILIC-	-5.07008e-05	-0.452474	Full match
1003	1,2-Cyclohexadione	112.052	12465	HILIC-	-5.07008e-05	-0.452474	Partial match
1004	1,3-Cyclohexanedione	112.052	10004	HILIC-	-5.07008e-05	-0.452474	Partial match
1005	1,4-Cyclohexanedione	112.052	11995	HILIC-	-5.07008e-05	-0.452474	Partial match
1006	Cyclotene	112.052	6408	HILIC-	-5.07008e-05	-0.452474	Partial match
1007	UNII:73O869QGB2	112.052	77321	HILIC-	-5.07008e-05	-0.452474	Partial match
1008	Sorbic oil	112.052	390245	HILIC-	-5.07008e-05	-0.452474	Partial match
1009	3,5-Dimethyl-2(5H)-furanone	112.052	281608	HILIC-	-5.07008e-05	-0.452474	Partial match
1010	(2Z)-3-Methyl-4-oxo-2-pentenal	112.052	10576714	HILIC-	-5.07008e-05	-0.452474	Partial match
1011	(E)-4-Oxo-2-hexenal	112.052	4895969	HILIC-	-5.07008e-05	-0.452474	Full match
1012	(1R,2R)-3,5-Cyclohexadiene-1,2-diol	112.052	131491	HILIC-	-5.07008e-05	-0.452474	Full match
1013	2-(Methoxymethyl)furan	112.052	55566	HILIC-	-5.07008e-05	-0.452474	Full match
1014	Maple lactone	112.052	55153	HILIC-	-5.07008e-05	-0.452474	Full match
1015	5,5-DIMETHYL-2-FURANONE	112.052	27792	HILIC-	-5.07008e-05	-0.452474	Full match
1016	CIS-1,2-DIHYDROCATECHOL	112.052	154113	HILIC-	-5.07008e-05	-0.452474	Full match
1017		112.053	2.887	HILIC-	883789	26050.4	337510	56.4141	17.1021	64.8583	0.366	11.831	32.361	-1.45	3.56	5.02	0.0753217	0.135161	0.0752612
1018	Name	Molecular Weight	CSID	HILIC-	DeltaMass [Da]	DeltaMass [ppm]	Compound Match
1019	Sorbic acid	112.052	558605	HILIC-	-8.16034e-05	-0.728261	Full match
1020	1,2-Cyclohexadione	112.052	12465	HILIC-	-8.16034e-05	-0.728261	Partial match
1021	1,3-Cyclohexanedione	112.052	10004	HILIC-	-8.16034e-05	-0.728261	Partial match
1022	1,4-Cyclohexanedione	112.052	11995	HILIC-	-8.16034e-05	-0.728261	Partial match
1023	Cyclotene	112.052	6408	HILIC-	-8.16034e-05	-0.728261	Partial match
1024	UNII:73O869QGB2	112.052	77321	HILIC-	-8.16034e-05	-0.728261	Partial match
1025	Sorbic oil	112.052	390245	HILIC-	-8.16034e-05	-0.728261	Partial match
1026	3,5-Dimethyl-2(5H)-furanone	112.052	281608	HILIC-	-8.16034e-05	-0.728261	Partial match
1027	(2Z)-3-Methyl-4-oxo-2-pentenal	112.052	10576714	HILIC-	-8.16034e-05	-0.728261	Partial match
1028	(E)-4-Oxo-2-hexenal	112.052	4895969	HILIC-	-8.16034e-05	-0.728261	Full match
1029	(1R,2R)-3,5-Cyclohexadiene-1,2-diol	112.052	131491	HILIC-	-8.16034e-05	-0.728261	Full match
1030	2-(Methoxymethyl)furan	112.052	55566	HILIC-	-8.16034e-05	-0.728261	Full match
1031	Maple lactone	112.052	55153	HILIC-	-8.16034e-05	-0.728261	Full match
1032	5,5-DIMETHYL-2-FURANONE	112.052	27792	HILIC-	-8.16034e-05	-0.728261	Full match
1033	CIS-1,2-DIHYDROCATECHOL	112.052	154113	HILIC-	-8.16034e-05	-0.728261	Full match
1034		112.089	2.54	HILIC-	6267.92	208380	18913.2	46.2524	9.97532	12.6992	3.111	0.091	0.029	1.64	-3.46	-5.1	0.184123	0.0391877	0.0341481
1035	Name	Molecular Weight	CSID	HILIC-	DeltaMass [Da]	DeltaMass [ppm]	Compound Match
1036	4-Methylcyclohexanone	112.089	11041	HILIC-	-7.96999e-05	-0.711042	Full match
1037	UNII:56E8224ZFJ	112.089	10939	HILIC-	-7.96999e-05	-0.711042	Partial match
1038	UNII:255L4HTY2B	112.089	11079	HILIC-	-7.96999e-05	-0.711042	Partial match
1039	3-Methyl-3-cyclohexen-1-ol	112.089	492278	HILIC-	-7.96999e-05	-0.711042	Partial match
1040	(3Z)-5-Methyl-3-hexen-2-one	112.089	30776907	HILIC-	-7.96999e-05	-0.711042	Partial match
1041	(2E,5Z)-2,5-Heptadien-1-ol	112.089	30777484	HILIC-	-7.96999e-05	-0.711042	Partial match
1042	(e,e)-2,4-Heptadien-1-ol	112.089	4518903	HILIC-	-7.96999e-05	-0.711042	Full match
1043	(3E)-3-Hepten-2-one	112.089	4516727	HILIC-	-7.96999e-05	-0.711042	Full match
1044	2-Hepten-4-one	112.089	4575956	HILIC-	-7.96999e-05	-0.711042	Full match
1045	Heptenal	112.089	4446437	HILIC-	-7.96999e-05	-0.711042	Full match
1046	(4E)-4-Hepten-2-one	112.089	4515512	HILIC-	-7.96999e-05	-0.711042	Full match
1047	(4Z)-4-Heptenal	112.089	4515279	HILIC-	-7.96999e-05	-0.711042	Full match
1048	5-Methyl-5-hexen-2-one	112.089	198976	HILIC-	-7.96999e-05	-0.711042	Full match
1049		114.068	2.772	HILIC-	781241	349577	6.11321e+06	42.5708	7.56743	16.9943	8.001	17.486	2.186	3	4.13	1.13	0.0526271	0.000376764	0.139392
1050	Name	Molecular Weight	CSID	HILIC-	DeltaMass [Da]	DeltaMass [ppm]	Compound Match
1051	epsilon-Caprolactone	114.068	9972	HILIC-	-0.000124675	-1.09299	Full match
1052	Ethyl methacrylate	114.068	7066	HILIC-	-0.000124675	-1.09299	Partial match
1053	.gamma.-Caprolactone	114.068	12232	HILIC-	-0.000124675	-1.09299	Partial match
1054	3,4-Hexanedione	114.068	56310	HILIC-	-0.000124675	-1.09299	Partial match
1055	d-Hexanolactone	114.068	12649	HILIC-	-0.000124675	-1.09299	Partial match
1056	Adipoin	114.068	10329	HILIC-	-0.000124675	-1.09299	Partial match
1057	UNII:29HK385L3G	114.068	478125	HILIC-	-0.000124675	-1.09299	Partial match
1058	Methyl 4-pentenoate	114.068	473281	HILIC-	-0.000124675	-1.09299	Partial match
1059	(2Z)-2-Methyl-2-pentenoic acid	114.068	4940988	HILIC-	-0.000124675	-1.09299	Partial match
1060	5-Oxohexanal	114.068	9128683	HILIC-	-0.000124675	-1.09299	Partial match
1061	(2Z)-4-Methyl-2-pentenoic acid	114.068	10289039	HILIC-	-0.000124675	-1.09299	Partial match
1062	UNII:PE54SJM49M	114.068	32700710	HILIC-	-0.000124675	-1.09299	Partial match
1063	3-Methyl-2-buten-1-yl formate	114.068	99097	HILIC-	-0.000124675	-1.09299	Full match
1064	hexanedione	114.068	18563	HILIC-	-0.000124675	-1.09299	Full match
1065	Allyl propionate	114.068	55257	HILIC-	-0.000124675	-1.09299	Full match
1066	4-Methyl-2,3-pentanedione	114.068	22540	HILIC-	-0.000124675	-1.09299	Full match
1067	4,4-DIMETHYLDIHYDROFURANONE	114.068	24516	HILIC-	-0.000124675	-1.09299	Full match
1068	(2E)-2-Hexenoic acid	114.068	4445834	HILIC-	-0.000124675	-1.09299	Full match
1069	(3Z)-3-Hexenoic acid	114.068	4511190	HILIC-	-0.000124675	-1.09299	Full match
1070	Ethyl (2Z)-2-butenoate	114.068	4510483	HILIC-	-0.000124675	-1.09299	Full match
1071	3-Hydroxycyclohexanone	114.068	388978	HILIC-	-0.000124675	-1.09299	Full match
1072		115.063	12.407	HILIC-	3.17886e+06	87338.7	2.57438e+06	15.5719	22.5093	3.76061	0.811	29.943	36.909	-0.3	4.9	5.21	0.245339	0.029471	0.0426878
1073	Name	Molecular Weight	CSID	HILIC-	DeltaMass [Da]	DeltaMass [ppm]	Compound Match
1074	DL-Proline	115.063	594	HILIC-	-3.85633e-05	-0.335149	Full match
1075	d-Pro	115.063	8640	HILIC-	-3.85633e-05	-0.335149	Partial match
1076	L-Proline	115.063	128566	HILIC-	-3.85633e-05	-0.335149	Full match
1077	N-(3-Oxopropyl)acetamide	115.063	4574010	HILIC-	-3.85633e-05	-0.335149	Full match
1078	4-Amino-2-methylenebutanoic acid	115.063	4476652	HILIC-	-3.85633e-05	-0.335149	Full match
1079	5-Methoxy-2-pyrrolidinone	115.063	157937	HILIC-	-3.85633e-05	-0.335149	Full match
1080		116.047	5.771	HILIC-	51480.2	141593	4.48612e+06	61.8428	3.28807	4.51013	91.253	31.679	0.347	6.51	4.99	-1.53	0.040894	0.00250627	0.178096
1081	Name	Molecular Weight	CSID	HILIC-	DeltaMass [Da]	DeltaMass [ppm]	Compound Match
1082	Levulinic acid	116.047	11091	HILIC-	-8.2504e-05	-0.710951	Full match
1083	alpha-Ketoisovaleric acid	116.047	48	HILIC-	-8.2504e-05	-0.710951	Partial match
1084	2-Oxovaleric Acid	116.047	67142	HILIC-	-8.2504e-05	-0.710951	Partial match
1085	1-Acetoxyacetone	116.047	11105	HILIC-	-8.2504e-05	-0.710951	Partial match
1086	3-Ketovaleric acid	116.047	388751	HILIC-	-8.2504e-05	-0.710951	Partial match
1087	Ethyl 2-hydroxyacrylate	116.047	9403827	HILIC-	-8.2504e-05	-0.710951	Partial match
1088	Methyl acetoacetate	116.047	13874867	HILIC-	-8.2504e-05	-0.710951	Full match
1089	Acetopropionic acid	116.047	133090	HILIC-	-8.2504e-05	-0.710951	Full match
1090	5-Oxopentanoic acid	116.047	388989	HILIC-	-8.2504e-05	-0.710951	Full match
1091		118.063	8.217	HILIC-	11411.6	110277	35176.2	99.5818	73.9658	16.8464	3.306	0.396	0.12	1.73	-1.34	-3.06	0.138188	0.468376	0.305042
1092	Name	Molecular Weight	CSID	HILIC-	DeltaMass [Da]	DeltaMass [ppm]	Compound Match
1093	3-OH-isovaleric acid	118.063	62571	HILIC-	-9.62705e-05	-0.815416	Full match
1094	Ethyl carbonate	118.063	7478	HILIC-	-9.62705e-05	-0.815416	Partial match
1095	2-Hydroxy-3-methylbutyric acid	118.063	745606	HILIC-	-9.62705e-05	-0.815416	Partial match
1096	Erythronilic acid	118.063	9990501	HILIC-	-9.62705e-05	-0.815416	Partial match
1097	3-hydroxy-2-methyl-[S-(R,R)]-Butanoic acid	118.063	13628080	HILIC-	-9.62705e-05	-0.815416	Full match
1098	3-hydroxy-2-methyl-[R-(R,S)]-Butanoic acid	118.063	13628066	HILIC-	-9.62705e-05	-0.815416	Full match
1099	Ethyl lactate	118.063	13837423	HILIC-	-9.62705e-05	-0.815416	Full match
1100	2-Hydroxy-2-methylbutyric acid	118.063	86129	HILIC-	-9.62705e-05	-0.815416	Full match
1101	UNII:02X1W97FWN	118.063	90190	HILIC-	-9.62705e-05	-0.815416	Full match
1102	2-hydroxyvaleric acid	118.063	88482	HILIC-	-9.62705e-05	-0.815416	Full match
1103	4-Hydroxy-3-methylbutanoic acid	118.063	116413	HILIC-	-9.62705e-05	-0.815416	Full match
1104	3-Hydroxyvaleric acid	118.063	96952	HILIC-	-9.62705e-05	-0.815416	Full match
1105	UNII:S36O46U3EA	118.063	14417	HILIC-	-9.62705e-05	-0.815416	Full match
1106	5-Hydroxypentanoic acid	118.063	24171	HILIC-	-9.62705e-05	-0.815416	Full match
1107	2-(Hydroxymethyl)butanoic acid	118.063	164207	HILIC-	-9.62705e-05	-0.815416	Full match
1108	a-Methyl-b-hydroxybutyric acid	118.063	141015	HILIC-	-9.62705e-05	-0.815416	Full match
1109		120.042	12.839	HILIC-	2.69176e+07	70018	1.59884e+07	4.09928	64.4947	15.0792	0.592	246.834	416.772	-0.76	7.95	8.7	0.118505	0.0379719	0.0450512
1110	Name	Molecular Weight	CSID	HILIC-	DeltaMass [Da]	DeltaMass [ppm]	Compound Match
1111	D-(−)-Threose	120.042	388736	HILIC-	-2.36283e-05	-0.196833	Full match
1112	2-methylglyceric acid	120.042	487503	HILIC-	-2.36283e-05	-0.196833	Partial match
1113	D-threofuranose	120.042	389850	HILIC-	-2.36283e-05	-0.196833	Partial match
1114	erythrose	120.042	388659	HILIC-	-2.36283e-05	-0.196833	Partial match
1115	4-deoxy-threonic acid	120.042	9139682	HILIC-	-2.36283e-05	-0.196833	Partial match
1116	4-deoxy-Erythronic acid	120.042	17215960	HILIC-	-2.36283e-05	-0.196833	Full match
1117	(S)-3,4-Dihydroxybutyric acid	120.042	133026	HILIC-	-2.36283e-05	-0.196833	Full match
1118	L-(+)-Erythrulose	120.042	4573719	HILIC-	-2.36283e-05	-0.196833	Full match
1119	D-(−)-Erythrulose	120.042	4573812	HILIC-	-2.36283e-05	-0.196833	Full match
1120	3-Deoxytetronic acid	120.042	167259	HILIC-	-2.36283e-05	-0.196833	Full match
1121	1,3,4-Trihydroxy-2-butanone	120.042	142596	HILIC-	-2.36283e-05	-0.196833	Full match
1122		120.042	11.475	HILIC-	4.48635e+07	102631	2.62188e+07	18.0803	43.7031	6.30989	0.585	269.698	461.412	-0.77	8.08	8.85	0.10273	0.042796	0.0300147
1123	Name	Molecular Weight	CSID	HILIC-	DeltaMass [Da]	DeltaMass [ppm]	Compound Match
1124	D-(−)-Threose	120.042	388736	HILIC-	-2.425e-05	-0.202012	Full match
1125	2-methylglyceric acid	120.042	487503	HILIC-	-2.425e-05	-0.202012	Partial match
1126	D-threofuranose	120.042	389850	HILIC-	-2.425e-05	-0.202012	Partial match
1127	erythrose	120.042	388659	HILIC-	-2.425e-05	-0.202012	Partial match
1128	4-deoxy-threonic acid	120.042	9139682	HILIC-	-2.425e-05	-0.202012	Partial match
1129	4-deoxy-Erythronic acid	120.042	17215960	HILIC-	-2.425e-05	-0.202012	Full match
1130	(S)-3,4-Dihydroxybutyric acid	120.042	133026	HILIC-	-2.425e-05	-0.202012	Full match
1131	L-(+)-Erythrulose	120.042	4573719	HILIC-	-2.425e-05	-0.202012	Full match
1132	D-(−)-Erythrulose	120.042	4573812	HILIC-	-2.425e-05	-0.202012	Full match
1133	3-Deoxytetronic acid	120.042	167259	HILIC-	-2.425e-05	-0.202012	Full match
1134	1,3,4-Trihydroxy-2-butanone	120.042	142596	HILIC-	-2.425e-05	-0.202012	Full match
1135		123.983	10.15	HILIC-	444726	6332.52	425643	4.06487	12.1297	8.18202	0.957	67.37	70.383	-0.06	6.07	6.14	0.173177	0.00981637	0.00788964
1136	Name	Molecular Weight	CSID	HILIC-	DeltaMass [Da]	DeltaMass [ppm]	Compound Match
1137	2-Oxoethanesulfonic acid	123.983	140827	HILIC-	-0.00014438	-1.16451	Full match
1138		124.053	4.477	HILIC-	558326	5930.09	148470	59.1002	16.37	114.732	0.081	7.435	91.809	-3.63	2.89	6.52	0.368363	0.463248	0.0204432
1139	Name	Molecular Weight	CSID	HILIC-	DeltaMass [Da]	DeltaMass [ppm]	Compound Match
1140	Guaiacol	124.052	447	HILIC-	-0.000121181	-0.976855	Full match
1141	mequinol	124.052	8665	HILIC-	-0.000121181	-0.976855	Partial match
1142	4-methylcatechol	124.052	9564	HILIC-	-0.000121181	-0.976855	Partial match
1143	3-Methylcatechol	124.052	333	HILIC-	-0.000121181	-0.976855	Partial match
1144	Gastrodigenin	124.052	122	HILIC-	-0.000121181	-0.976855	Partial match
1145	salicyl alcohol	124.052	4962	HILIC-	-0.000121181	-0.976855	Partial match
1146	3-Hydroxymethyl-phenol	124.052	100	HILIC-	-0.000121181	-0.976855	Partial match
1147	2-PROPIONYLFURAN	124.052	69124	HILIC-	-0.000121181	-0.976855	Partial match
1148	1-(3-Methyl-2-furyl)ethanone	124.052	11496965	HILIC-	-0.000121181	-0.976855	Partial match
1149	4,6-Heptadiyne-1,3-diol	124.052	35014701	HILIC-	-0.000121181	-0.976855	Full match
1150	Orcinol	124.052	13839080	HILIC-	-0.000121181	-0.976855	Full match
1151	2-Acetyl-5-methylfuran	124.052	13858	HILIC-	-0.000121181	-0.976855	Full match
1152	furylacetone	124.052	198955	HILIC-	-0.000121181	-0.976855	Full match
1153		126.054	9.452	HILIC-	3845.76	409387	8127.36	35.9414	13.3379	20.6671	2.111	0.02	0.009	1.08	-5.67	-6.75	0.2688	0.015145	0.0329299
1154	Name	Molecular Weight	CSID	HILIC-	DeltaMass [Da]	DeltaMass [ppm]	Compound Match
1155	5-Amino-4-imidazolecarboxamide	126.054	9298	HILIC-	-7.21811e-05	-0.57262	Full match
1156	2,6-diaminopyrimidin-4-ol	126.054	2840	HILIC-	-7.21811e-05	-0.57262	Partial match
1157		127.027	6.055	HILIC-	10471.2	845481	43570.9	23.7163	19.4272	22.0653	4.14	0.051	0.012	2.05	-4.28	-6.33	0.147449	0.073697	0.00147314
1158	Name	Molecular Weight	CSID	HILIC-	DeltaMass [Da]	DeltaMass [ppm]	Compound Match
1159	4-Hydroxy-1H-pyrrole-2-carboxylic acid	127.027	30777050	HILIC-	-7.48737e-05	-0.589431	Full match
1160	5-Hydroxy-1H-pyrrole-2-carboxylic acid	127.027	20153603	HILIC-	-7.48737e-05	-0.589431	Full match
1161	2,3,6-Pyridinetriol	127.027	389034	HILIC-	-7.48737e-05	-0.589431	Full match
1162		128.047	11.969	HILIC-	43172.7	928347	29979.2	5.54865	33.0158	6.91866	0.695	0.033	0.048	-0.53	-4.91	-4.38	0.00892761	0.0404493	0.0442231
1163	Name	Molecular Weight	CSID	HILIC-	DeltaMass [Da]	DeltaMass [ppm]	Compound Match
1164	2,5-Bis(hydroxymethyl)furan	128.047	67238	HILIC-	-8.19851e-05	-0.640272	Full match
1165	Sotolon	128.047	56569	HILIC-	-8.19851e-05	-0.640272	Partial match
1166	4,4-Dimethyldihydro-2,3-furandione	128.047	38	HILIC-	-8.19851e-05	-0.640272	Partial match
1167	2,7-Oxepanedione	128.047	493519	HILIC-	-8.19851e-05	-0.640272	Partial match
1168	5-Acetyldihydro-2(3H)-furanone	128.047	56588	HILIC-	-8.19851e-05	-0.640272	Partial match
1169	Dihydrophloroglucinol	128.047	354	HILIC-	-8.19851e-05	-0.640272	Partial match
1170	(2E,4Z)-2-Hydroxy-2,4-hexadienoic acid	128.047	10128250	HILIC-	-8.19851e-05	-0.640272	Partial match
1171	5-Hydroxy-6-methyl-5,6-dihydro-2H-pyran-2-one	128.047	28719928	HILIC-	-8.19851e-05	-0.640272	Partial match
1172	4-Methoxy-5,6-dihydro-2H-pyran-2-one	128.047	24217181	HILIC-	-8.19851e-05	-0.640272	Partial match
1173	(2Z,4Z)-2-Hydroxy-2,4-hexadienoic acid	128.047	26606397	HILIC-	-8.19851e-05	-0.640272	Partial match
1174	5-Hydroxy-6-methyl-2,3-dihydro-4H-pyran-4-one	128.047	4934679	HILIC-	-8.19851e-05	-0.640272	Full match
1175	5-Ethyl-4-hydroxy-3(2H)-furanone	128.047	15280469	HILIC-	-8.19851e-05	-0.640272	Full match
1176	5-(1-Hydroxyethyl)-2(5H)-furanone	128.047	35013578	HILIC-	-8.19851e-05	-0.640272	Full match
1177	Furaneol	128.047	18218	HILIC-	-8.19851e-05	-0.640272	Full match
1178	(4E)-2-Oxo-4-hexenoic acid	128.047	4444477	HILIC-	-8.19851e-05	-0.640272	Full match
1179		128.059	15.022	HILIC-	3.41425e+06	50594.1	1.55834e+06	5.72318	8.82122	12.2501	0.455	30.74	67.557	-1.14	4.94	6.08	0.0931361	0.00519536	0.0133059
1180	Name	Molecular Weight	CSID	HILIC-	DeltaMass [Da]	DeltaMass [ppm]	Compound Match
1181	2-Oxo-1-pyrrolidinecarboxamide	128.059	289577	HILIC-	-9.54279e-05	-0.745189	Full match
1182	Dihydrothymine	128.059	84456	HILIC-	-9.54279e-05	-0.745189	Full match
1183	pyroglutamine	128.059	118562	HILIC-	-9.54279e-05	-0.745189	Full match
1184	3-Methyl-2,5-piperazinedione	128.059	96562	HILIC-	-9.54279e-05	-0.745189	Full match
1185	5-Nitrilonorvaline	128.059	389639	HILIC-	-9.54279e-05	-0.745189	Full match
1186	4-Amino-4-cyanobutanoic acid	128.059	389638	HILIC-	-9.54279e-05	-0.745189	Full match
1187		129.079	2.455	HILIC-	19370.2	7117.11	303621	26.5673	6.44615	15.3838	15.871	42.537	2.68	3.99	5.41	1.42	0.022786	0.0148167	0.11889
1188	Name	Molecular Weight	CSID	HILIC-	DeltaMass [Da]	DeltaMass [ppm]	Compound Match
1189	Vigabatrin	129.079	5463	HILIC-	-0.000146303	-1.13344	Full match
1190	Cycloleucine	129.079	2798	HILIC-	-0.000146303	-1.13344	Partial match
1191	Pipecolic acid	129.079	826	HILIC-	-0.000146303	-1.13344	Partial match
1192	(S)-(-)-pipecolic acid	129.079	388365	HILIC-	-0.000146303	-1.13344	Partial match
1193	(2R)-2-Piperidinecarboxylic acid	129.079	643442	HILIC-	-0.000146303	-1.13344	Partial match
1194	4-Methylproline	129.079	312597	HILIC-	-0.000146303	-1.13344	Partial match
1195	(1S,3S)-3-Aminocyclopentanecarboxylic acid	129.079	571054	HILIC-	-0.000146303	-1.13344	Partial match
1196	N-(4-Oxo-2-butanyl)acetamide	129.079	15432892	HILIC-	-0.000146303	-1.13344	Full match
1197	Ethyl 3-amino-2-butenoate	129.079	86005	HILIC-	-0.000146303	-1.13344	Full match
1198	(1R,3R)-3-Aminocyclopentanecarboxylic acid	129.079	110775	HILIC-	-0.000146303	-1.13344	Full match
1199	UNII:C7315YL6ZG	129.079	110335	HILIC-	-0.000146303	-1.13344	Full match
1200	4-acetamidobutanal	129.079	389692	HILIC-	-0.000146303	-1.13344	Full match
1201		130.063	2.238	HILIC-	1.52277e+07	451500	3.57066e+06	27.9642	19.6905	14.3849	0.237	7.965	33.644	-2.08	2.99	5.07	0.0387789	0.021701	0.00309848
1202	Name	Molecular Weight	CSID	HILIC-	DeltaMass [Da]	DeltaMass [ppm]	Compound Match
1203	(Hydroxyethyl)methacrylate	130.063	12791	HILIC-	-0.000133392	-1.0256	Full match
1204	Ketoleucine	130.063	69	HILIC-	-0.000133392	-1.0256	Partial match
1205	DL-Pantolactone	130.063	964	HILIC-	-0.000133392	-1.0256	Partial match
1206	UNII:787T50HCIV	130.063	46	HILIC-	-0.000133392	-1.0256	Partial match
1207	Methyl 4-oxopentanoate	130.063	62563	HILIC-	-0.000133392	-1.0256	Partial match
1208	(3R)-3-Hydroxy-4,4-dimethyldihydro-2(3H)-furanone	130.063	388488	HILIC-	-0.000133392	-1.0256	Partial match
1209	2-Acetoxy-3-butanone	130.063	454676	HILIC-	-0.000133392	-1.0256	Partial match
1210	4-Oxohexanoate	130.063	3027127	HILIC-	-0.000133392	-1.0256	Partial match
1211	6-Oxohexanoic acid	130.063	389748	HILIC-	-0.000133392	-1.0256	Partial match
1212	(3S)-3-Methyl-2-oxopentanoic acid	130.063	388419	HILIC-	-0.000133392	-1.0256	Partial match
1213	(R)-3-methyl-2-oxovaleric acid	130.063	389709	HILIC-	-0.000133392	-1.0256	Partial match
1214	5-Ethoxydihydro-2(3H)-furanone	130.063	316083	HILIC-	-0.000133392	-1.0256	Partial match
1215	3-Hydroxy-2-oxepanone	130.063	391345	HILIC-	-0.000133392	-1.0256	Partial match
1216	Ethyl acetoacetate	130.063	13865426	HILIC-	-0.000133392	-1.0256	Full match
1217	5-(1-Hydroxyethyl)dihydro-2(3H)-furanone	130.063	91163	HILIC-	-0.000133392	-1.0256	Full match
1218	5-Oxohexanoic acid	130.063	17383	HILIC-	-0.000133392	-1.0256	Full match
1219	(4S)-4-Hydroxy-4-methyltetrahydro-2H-pyran-2-one	130.063	4483406	HILIC-	-0.000133392	-1.0256	Full match
1220	Methyloxovaleric acid	130.063	164251	HILIC-	-0.000133392	-1.0256	Full match
1221	2-ketocaproic acid	130.063	140384	HILIC-	-0.000133392	-1.0256	Full match
1222	7-Hydroxy-2-oxepanone	130.063	388982	HILIC-	-0.000133392	-1.0256	Full match
1223	4-Methyl-3-oxopentanoic acid	130.063	389038	HILIC-	-0.000133392	-1.0256	Full match
1224	4-Hydroxy-6-methyltetrahydro-2H-pyran-2-one	130.063	210625	HILIC-	-0.000133392	-1.0256	Full match
1225	3-Oxohexanoic acid	130.063	388729	HILIC-	-0.000133392	-1.0256	Full match
1226		130.063	3.125	HILIC-	904448	407460	755498	22.9067	7.91441	43.4894	0.791	1.752	2.215	-0.34	0.81	1.15	0.684184	0.39975	0.0213577
1227	Name	Molecular Weight	CSID	HILIC-	DeltaMass [Da]	DeltaMass [ppm]	Compound Match
1228	(Hydroxyethyl)methacrylate	130.063	12791	HILIC-	-0.000145067	-1.11536	Full match
1229	Ketoleucine	130.063	69	HILIC-	-0.000145067	-1.11536	Partial match
1230	DL-Pantolactone	130.063	964	HILIC-	-0.000145067	-1.11536	Partial match
1231	UNII:787T50HCIV	130.063	46	HILIC-	-0.000145067	-1.11536	Partial match
1232	Methyl 4-oxopentanoate	130.063	62563	HILIC-	-0.000145067	-1.11536	Partial match
1233	(3R)-3-Hydroxy-4,4-dimethyldihydro-2(3H)-furanone	130.063	388488	HILIC-	-0.000145067	-1.11536	Partial match
1234	2-Acetoxy-3-butanone	130.063	454676	HILIC-	-0.000145067	-1.11536	Partial match
1235	4-Oxohexanoate	130.063	3027127	HILIC-	-0.000145067	-1.11536	Partial match
1236	6-Oxohexanoic acid	130.063	389748	HILIC-	-0.000145067	-1.11536	Partial match
1237	(3S)-3-Methyl-2-oxopentanoic acid	130.063	388419	HILIC-	-0.000145067	-1.11536	Partial match
1238	(R)-3-methyl-2-oxovaleric acid	130.063	389709	HILIC-	-0.000145067	-1.11536	Partial match
1239	5-Ethoxydihydro-2(3H)-furanone	130.063	316083	HILIC-	-0.000145067	-1.11536	Partial match
1240	3-Hydroxy-2-oxepanone	130.063	391345	HILIC-	-0.000145067	-1.11536	Partial match
1241	Ethyl acetoacetate	130.063	13865426	HILIC-	-0.000145067	-1.11536	Full match
1242	5-(1-Hydroxyethyl)dihydro-2(3H)-furanone	130.063	91163	HILIC-	-0.000145067	-1.11536	Full match
1243	5-Oxohexanoic acid	130.063	17383	HILIC-	-0.000145067	-1.11536	Full match
1244	(4S)-4-Hydroxy-4-methyltetrahydro-2H-pyran-2-one	130.063	4483406	HILIC-	-0.000145067	-1.11536	Full match
1245	Methyloxovaleric acid	130.063	164251	HILIC-	-0.000145067	-1.11536	Full match
1246	2-ketocaproic acid	130.063	140384	HILIC-	-0.000145067	-1.11536	Full match
1247	7-Hydroxy-2-oxepanone	130.063	388982	HILIC-	-0.000145067	-1.11536	Full match
1248	4-Methyl-3-oxopentanoic acid	130.063	389038	HILIC-	-0.000145067	-1.11536	Full match
1249	4-Hydroxy-6-methyltetrahydro-2H-pyran-2-one	130.063	210625	HILIC-	-0.000145067	-1.11536	Full match
1250	3-Oxohexanoic acid	130.063	388729	HILIC-	-0.000145067	-1.11536	Full match
1251		130.063	3.604	HILIC-	641821	254932	631731	59.1089	10.4053	26.8007	1.027	2.424	2.36	0.04	1.28	1.24	0.889262	0.152059	0.258316
1252	Name	Molecular Weight	CSID	HILIC-	DeltaMass [Da]	DeltaMass [ppm]	Compound Match
1253	(Hydroxyethyl)methacrylate	130.063	12791	HILIC-	-0.000179632	-1.38111	Full match
1254	Ketoleucine	130.063	69	HILIC-	-0.000179632	-1.38111	Partial match
1255	DL-Pantolactone	130.063	964	HILIC-	-0.000179632	-1.38111	Partial match
1256	UNII:787T50HCIV	130.063	46	HILIC-	-0.000179632	-1.38111	Partial match
1257	Methyl 4-oxopentanoate	130.063	62563	HILIC-	-0.000179632	-1.38111	Partial match
1258	(3R)-3-Hydroxy-4,4-dimethyldihydro-2(3H)-furanone	130.063	388488	HILIC-	-0.000179632	-1.38111	Partial match
1259	2-Acetoxy-3-butanone	130.063	454676	HILIC-	-0.000179632	-1.38111	Partial match
1260	4-Oxohexanoate	130.063	3027127	HILIC-	-0.000179632	-1.38111	Partial match
1261	6-Oxohexanoic acid	130.063	389748	HILIC-	-0.000179632	-1.38111	Partial match
1262	(3S)-3-Methyl-2-oxopentanoic acid	130.063	388419	HILIC-	-0.000179632	-1.38111	Partial match
1263	(R)-3-methyl-2-oxovaleric acid	130.063	389709	HILIC-	-0.000179632	-1.38111	Partial match
1264	5-Ethoxydihydro-2(3H)-furanone	130.063	316083	HILIC-	-0.000179632	-1.38111	Partial match
1265	3-Hydroxy-2-oxepanone	130.063	391345	HILIC-	-0.000179632	-1.38111	Partial match
1266	Ethyl acetoacetate	130.063	13865426	HILIC-	-0.000179632	-1.38111	Full match
1267	5-(1-Hydroxyethyl)dihydro-2(3H)-furanone	130.063	91163	HILIC-	-0.000179632	-1.38111	Full match
1268	5-Oxohexanoic acid	130.063	17383	HILIC-	-0.000179632	-1.38111	Full match
1269	(4S)-4-Hydroxy-4-methyltetrahydro-2H-pyran-2-one	130.063	4483406	HILIC-	-0.000179632	-1.38111	Full match
1270	Methyloxovaleric acid	130.063	164251	HILIC-	-0.000179632	-1.38111	Full match
1271	2-ketocaproic acid	130.063	140384	HILIC-	-0.000179632	-1.38111	Full match
1272	7-Hydroxy-2-oxepanone	130.063	388982	HILIC-	-0.000179632	-1.38111	Full match
1273	4-Methyl-3-oxopentanoic acid	130.063	389038	HILIC-	-0.000179632	-1.38111	Full match
1274	4-Hydroxy-6-methyltetrahydro-2H-pyran-2-one	130.063	210625	HILIC-	-0.000179632	-1.38111	Full match
1275	3-Oxohexanoic acid	130.063	388729	HILIC-	-0.000179632	-1.38111	Full match
1276		131.058	15.219	HILIC-	17831.9	113636	353225	43.5915	58.2922	6.05697	20.273	3.163	0.156	4.34	1.66	-2.68	0.0425136	0.110982	0.136335
1277	Name	Molecular Weight	CSID	HILIC-	DeltaMass [Da]	DeltaMass [ppm]	Compound Match
1278	Aminolevulinic acid	131.058	134	HILIC-	-8.17448e-05	-0.623729	Full match
1279	L-Hydroxyproline	131.058	5605	HILIC-	-8.17448e-05	-0.623729	Partial match
1280	L-4-hydroxy-proline	131.058	62461	HILIC-	-8.17448e-05	-0.623729	Partial match
1281	4-Hydroxyproline	131.058	802	HILIC-	-8.17448e-05	-0.623729	Partial match
1282	Ac-Ala-OH	131.058	79449	HILIC-	-8.17448e-05	-0.623729	Partial match
1283	N-Acetyl-b-alanine	131.058	68881	HILIC-	-8.17448e-05	-0.623729	Partial match
1284	(3R)-3-Hydroxy-L-proline	131.058	5447158	HILIC-	-8.17448e-05	-0.623729	Partial match
1285	(3S)-3-Hydroxy-D-proline	131.058	9312313	HILIC-	-8.17448e-05	-0.623729	Partial match
1286	2-Oxo-5-aminopentanoic acid	131.058	388519	HILIC-	-8.17448e-05	-0.623729	Partial match
1287	Propionylglycine	131.058	89122	HILIC-	-8.17448e-05	-0.623729	Full match
1288	N-Acetyl-D-alanine	131.058	116777	HILIC-	-8.17448e-05	-0.623729	Full match
1289	L-Glutamate 1-semialdehyde	131.058	114525	HILIC-	-8.17448e-05	-0.623729	Full match
1290	(3S)-3-Hydroxy-L-proline	131.058	389475	HILIC-	-8.17448e-05	-0.623729	Full match
1291	l-Glutamic-gamma-semialdehyde	131.058	167744	HILIC-	-8.17448e-05	-0.623729	Full match
1292	cis-4-Hydroxyproline	131.058	389028	HILIC-	-8.17448e-05	-0.623729	Full match
1293	4-Oxo-D-norvaline	131.058	389003	HILIC-	-8.17448e-05	-0.623729	Full match
1294	(4S)-4-Hydroxy-L-prolin	131.058	389029	HILIC-	-8.17448e-05	-0.623729	Full match
1295	(4S)-4-Hydroxy-D-proline	131.058	389081	HILIC-	-8.17448e-05	-0.623729	Full match
1296		133.074	11.322	HILIC-	28965.7	256675	36965.5	8.8773	48.5052	61.4693	1.227	0.144	0.117	0.3	-2.8	-3.1	0.607346	0.00375859	0.0818661
1297	Name	Molecular Weight	CSID	HILIC-	DeltaMass [Da]	DeltaMass [ppm]	Compound Match
1298	2-Hydroxymethyl-3,4-pyrrolidinediol	133.074	1295	HILIC-	-8.17906e-05	-0.614626	Full match
1299	l-hydroxyvaline	133.074	25940664	HILIC-	-8.17906e-05	-0.614626	Partial match
1300	Pentahomoserine	133.074	86255	HILIC-	-8.17906e-05	-0.614626	Full match
1301	UNII:900T44YNC7	133.074	86153	HILIC-	-8.17906e-05	-0.614626	Full match
1302		134.04	2.613	HILIC-	36257.4	810951	264923	7.66608	42.8168	24.0497	7.152	0.344	0.048	2.84	-1.54	-4.38	0.0631622	0.104242	0.077695
1303	Name	Molecular Weight	CSID	HILIC-	DeltaMass [Da]	DeltaMass [ppm]	Compound Match
1304	Ethyl 2-(methylthio)-acetate	134.04	70575	HILIC-	-0.000119067	-0.888292	Full match
1305	UNII:3I8OLS586D	134.04	453329	HILIC-	-0.000119067	-0.888292	Partial match
1306	UNII:8ID1LZZ5ZR	134.04	8074493	HILIC-	-0.000119067	-0.888292	Partial match
1307	Methyl 3-methylthiopropionate	134.04	55549	HILIC-	-0.000119067	-0.888292	Full match
1308	Dimethylsulfoniopropionate	134.04	22195	HILIC-	-0.000119067	-0.888292	Full match
1309	Ethyl 3-mercaptopropanoate	134.04	20324	HILIC-	-0.000119067	-0.888292	Full match
1310		134.058	2.963	HILIC-	7.56845e+07	5.76898e+08	5.68726e+08	11.1125	14.6167	12.053	7.5	0.983	0.131	2.91	-0.03	-2.93	0.0496085	0.765886	0.0351442
1311	Name	Molecular Weight	CSID	HILIC-	DeltaMass [Da]	DeltaMass [ppm]	Compound Match
1312	2,3-Dihydroxy-3-methylbutanoic acid	134.058	657	HILIC-	-1.03811e-05	-0.0774375	Full match
1313	Deoxyribose	134.058	388661	HILIC-	-1.03811e-05	-0.0774375	Partial match
1314	5-Deoxy-D-ribose	134.058	23346160	HILIC-	-1.03811e-05	-0.0774375	Partial match
1315	2-Deoxy-alpha-D-erythro-pentopyranose	134.058	390199	HILIC-	-1.03811e-05	-0.0774375	Partial match
1316	1-deoxy-xylulose	134.058	7827495	HILIC-	-1.03811e-05	-0.0774375	Partial match
1317	D-(-)-2-Deoxyribose	134.058	8003852	HILIC-	-1.03811e-05	-0.0774375	Partial match
1318	2,3-Dihydroxy-2-methylbutanoic acid	134.058	266858	HILIC-	-1.03811e-05	-0.0774375	Partial match
1319	(2S)-2,3-Dihydroxypropyl acetate	134.058	5361868	HILIC-	-1.03811e-05	-0.0774375	Partial match
1320	1-Deoxy-D-xylulofuranose	134.058	389792	HILIC-	-1.03811e-05	-0.0774375	Partial match
1321	2,5-Anhydro-D-xylitol	134.058	17216098	HILIC-	-1.03811e-05	-0.0774375	Full match
1322	2-Deoxy-beta-L-erythro-pentofuranose	134.058	17216222	HILIC-	-1.03811e-05	-0.0774375	Full match
1323	4,5-Dideoxypentonic acid	134.058	13451358	HILIC-	-1.03811e-05	-0.0774375	Full match
1324	(2R)-2,3-Dihydroxy-3-methylbutanoic acid	134.058	389255	HILIC-	-1.03811e-05	-0.0774375	Full match
1325	2-Deoxy-D-Ribose	134.058	4573703	HILIC-	-1.03811e-05	-0.0774375	Full match
1326	2-Deoxy-beta-L-erythro-pentopyranose	134.058	388858	HILIC-	-1.03811e-05	-0.0774375	Full match
1327		136.039	9.394	HILIC-	182808	6112.39	36761.5	1.85208	62.5043	77.0782	0.151	4.58	30.421	-2.73	2.2	4.93	0.257131	0.365299	0.0324533
1328	Name	Molecular Weight	CSID	HILIC-	DeltaMass [Da]	DeltaMass [ppm]	Compound Match
1329	Hypoxanthin	136.039	768	HILIC-	-0.000157629	-1.15871	Full match
1330	Allopurinol	136.039	2010	HILIC-	-0.000157629	-1.15871	Partial match
1331	2H-pyrazolo[4,3-d]pyrimidin-7-ol	136.039	75607	HILIC-	-0.000157629	-1.15871	Partial match
1332	2-Methyl-3,4-dithiahexane	136.038	454881	HILIC-	-0.000630629	-4.63568	No match
1333	Pentyl hydrodisulfide	136.038	13627664	HILIC-	-0.000630629	-4.63568	No match
1334	ETHYL PROPYL DISULFIDE	136.038	32539	HILIC-	-0.000630629	-4.63568	No match
1335		136.053	14.853	HILIC-	47567.8	640282	68585.4	23.0263	8.17249	22.4458	1.44	0.105	0.073	0.53	-3.25	-3.77	0.00958285	0.0451067	0.0374998
1336	Name	Molecular Weight	CSID	HILIC-	DeltaMass [Da]	DeltaMass [ppm]	Compound Match
1337	Phenylacetic acid	136.052	10181341	HILIC-	-0.000135607	-0.996729	Full match
1338	p-Toluic acid	136.052	7190	HILIC-	-0.000135607	-0.996729	Partial match
1339	methylbenzoate	136.052	6883	HILIC-	-0.000135607	-0.996729	Partial match
1340	Piceol	136.052	7189	HILIC-	-0.000135607	-0.996729	Partial match
1341	o-Toluic acid	136.052	8070	HILIC-	-0.000135607	-0.996729	Partial match
1342	m-toluic acid	136.052	7140	HILIC-	-0.000135607	-0.996729	Partial match
1343	Glycolophenone	136.052	61765	HILIC-	-0.000135607	-0.996729	Partial match
1344	Benzyl formate	136.052	7422	HILIC-	-0.000135607	-0.996729	Partial match
1345	2-Hydroxy-3-methylbenzaldehyde	136.052	456019	HILIC-	-0.000135607	-0.996729	Partial match
1346	(2E)-3-(5-Methyl-2-furyl)acrylaldehyde	136.052	9609842	HILIC-	-0.000135607	-0.996729	Partial match
1347	3-Vinylcatechol	136.052	390001	HILIC-	-0.000135607	-0.996729	Partial match
1348	(3Z)-4-(2-Furyl)-3-buten-2-one	136.052	1266398	HILIC-	-0.000135607	-0.996729	Partial match
1349	(2Z)-3-(3-Furyl)-2-methylacrylaldehyde	136.052	30777497	HILIC-	-0.000135607	-0.996729	Partial match
1350	2-Acetylphenol	136.052	21105920	HILIC-	-0.000135607	-0.996729	Full match
1351	4-Methoxybenzaldehyde	136.052	21105937	HILIC-	-0.000135607	-0.996729	Full match
1352	m-Anisaldehyde	136.052	21106184	HILIC-	-0.000135607	-0.996729	Full match
1353	2-Methoxybenzaldehyde	136.052	21111781	HILIC-	-0.000135607	-0.996729	Full match
1354	2-Formyl-5-methylphenol	136.052	55144	HILIC-	-0.000135607	-0.996729	Full match
1355	Phenyl acetate	136.052	28969	HILIC-	-0.000135607	-0.996729	Full match
1356	4-Vinyl-1,2-benzenediol	136.052	133430	HILIC-	-0.000135607	-0.996729	Full match
1357	2-Methyl-3-furylacrolein	136.052	4844882	HILIC-	-0.000135607	-0.996729	Full match
1358	p-Hydroxyphenylacetaldehyde	136.052	389113	HILIC-	-0.000135607	-0.996729	Full match
1359		136.074	8.489	HILIC-	115718	1.01478e+06	395220	26.9917	14.0048	9.88734	3.448	0.39	0.113	1.79	-1.36	-3.14	0.120712	0.0168935	0.0763483
1360	Name	Molecular Weight	CSID	HILIC-	DeltaMass [Da]	DeltaMass [ppm]	Compound Match
1361	Pentaerythritol	136.074	7984	HILIC-	-0.000153924	-1.13118	Full match
1362	1-Deoxypentitol	136.074	238134	HILIC-	-0.000153924	-1.13118	Partial match
1363	2-Deoxypentitol	136.074	218353	HILIC-	-0.000153924	-1.13118	Partial match
1364	3-Deoxypentitol	136.074	10619290	HILIC-	-0.000153924	-1.13118	Partial match
1365	3-(Hydroxymethyl)-1,2,4-butanetriol	136.074	388616	HILIC-	-0.000153924	-1.13118	Partial match
1366	(2R,3S)-2-Methyl-1,2,3,4-butanetetrol	136.074	111356	HILIC-	-0.000153924	-1.13118	Full match
1367		138.079	10.403	HILIC-	3394.78	12413.6	129896	39.1505	64.7165	11.6882	39.051	12.493	0.32	5.29	3.64	-1.64	0.0564019	0.129892	0.407242
1368	Name	Molecular Weight	CSID	HILIC-	DeltaMass [Da]	DeltaMass [ppm]	Compound Match
1369	4-Methoxy-1,3-benzenediamine	138.079	11481	HILIC-	-7.46671e-05	-0.540755	Full match
1370	(E)-N-Hydroxy-1-(1-methyl-1,4-dihydro-2-pyridinyl)methanimine	138.079	10128258	HILIC-	-7.46671e-05	-0.540755	Partial match
1371	2-Methoxy-3,5-dimethylpyrazine	138.079	4934595	HILIC-	-7.46671e-05	-0.540755	Full match
1372	(4-Hydrazinophenyl)methanol	138.079	119388	HILIC-	-7.46671e-05	-0.540755	Full match
1373	2-Ethoxy-5-methylpyrazine	138.079	95320	HILIC-	-7.46671e-05	-0.540755	Full match
1374	2-Ethoxy-6-methylpyrazine	138.079	94267	HILIC-	-7.46671e-05	-0.540755	Full match
1375	2-Ethoxy-3-methylpyrazine	138.079	109585	HILIC-	-7.46671e-05	-0.540755	Full match
1376	2-Ethyl-3-methoxypyrazine	138.079	30627	HILIC-	-7.46671e-05	-0.540755	Full match
1377		140.059	4.274	HILIC-	5601.13	2.20789e+06	659278	4.43395	52.5123	6.40119	117.71	0.335	0.003	6.88	-1.58	-8.46	0.00707452	0.254278	0.0557792
1378	Name	Molecular Weight	CSID	HILIC-	DeltaMass [Da]	DeltaMass [ppm]	Compound Match
1379	gaboxadol	140.059	3330	HILIC-	-0.000129396	-0.923871	Full match
1380	1,3-dimethyluracil	140.059	63310	HILIC-	-0.000129396	-0.923871	Partial match
1381	Imidazolepropionic acid	140.059	63798	HILIC-	-0.000129396	-0.923871	Partial match
1382	1,4-methyl-imidazoleacetic acid	140.059	68319	HILIC-	-0.000129396	-0.923871	Partial match
1383	pi-Methylimidazoleacetic acid	140.059	4954265	HILIC-	-0.000129396	-0.923871	Partial match
1384		140.12	2.067	HILIC-	3105.99	241406	15236.6	77.9781	9.99738	24.1837	5.341	0.063	0.012	2.42	-3.99	-6.41	0.202473	0.0128091	0.0707615
1385	Name	Molecular Weight	CSID	HILIC-	DeltaMass [Da]	DeltaMass [ppm]	Compound Match
1386	(3Z,6Z)-3,6-Nonadien-1-ol	140.12	4939449	HILIC-	-0.000120144	-0.857437	Full match
1387	2-Pentyl-1-buten-3-one	140.12	56030	HILIC-	-0.000120144	-0.857437	Partial match
1388	(3Z)-3-Nonen-2-one	140.12	4936063	HILIC-	-0.000120144	-0.857437	Partial match
1389	8-Nonen-3-one	140.12	8572364	HILIC-	-0.000120144	-0.857437	Partial match
1390	(2Z,6Z)-2,6-Nonadien-1-ol	140.12	23254725	HILIC-	-0.000120144	-0.857437	Partial match
1391	(2Z)-2-Ethyl-2-heptenal	140.12	10701919	HILIC-	-0.000120144	-0.857437	Partial match
1392	(2Z)-2-Methyl-2-octenal	140.12	30777021	HILIC-	-0.000120144	-0.857437	Partial match
1393	(2Z)-2-Nonen-4-one	140.12	30777148	HILIC-	-0.000120144	-0.857437	Partial match
1394	(2Z,4Z)-2,4-Nonadien-1-ol	140.12	30777249	HILIC-	-0.000120144	-0.857437	Partial match
1395	2,3-Dimethylbicyclo[2.2.1]heptan-2-ol	140.12	24224328	HILIC-	-0.000120144	-0.857437	Partial match
1396	1-Nonen-4-one	140.12	4934152	HILIC-	-0.000120144	-0.857437	Full match
1397	(3E,6Z)-3,6-Nonadien-1-ol	140.12	21105972	HILIC-	-0.000120144	-0.857437	Full match
1398	UNII:CQ3ZL1YW7R	140.12	16105	HILIC-	-0.000120144	-0.857437	Full match
1399	8-Nonen-2-one	140.12	19852	HILIC-	-0.000120144	-0.857437	Full match
1400	Melonal	140.12	54976	HILIC-	-0.000120144	-0.857437	Full match
1401	3-Nonen-5-one	140.12	4519242	HILIC-	-0.000120144	-0.857437	Full match
1402	2,3,4-Trimethyl-hex-3-enal	140.12	4517880	HILIC-	-0.000120144	-0.857437	Full match
1403	2,4-NONADIEN-1-OL	140.12	4516734	HILIC-	-0.000120144	-0.857437	Full match
1404	5-Nonen-2-one	140.12	4515872	HILIC-	-0.000120144	-0.857437	Full match
1405	7-Methyl-3-octen-2-one	140.12	4515601	HILIC-	-0.000120144	-0.857437	Full match
1406	4-Nonenal	140.12	4446458	HILIC-	-0.000120144	-0.857437	Full match
1407	(2E)-2-Nonenal	140.12	4446456	HILIC-	-0.000120144	-0.857437	Full match
1408	(6Z)-Non-6-enal	140.12	4515200	HILIC-	-0.000120144	-0.857437	Full match
1409	(2Z)-2-Nonenal	140.12	4510945	HILIC-	-0.000120144	-0.857437	Full match
1410		141.019	2.611	HILIC-	469691	2878.37	49259.6	15.9274	16.041	27.7357	0.103	16.728	162.303	-3.28	4.06	7.34	0.0948921	0.0631191	0.00763306
1411	Name	Molecular Weight	CSID	HILIC-	DeltaMass [Da]	DeltaMass [ppm]	Compound Match
1412	(2-Amino-1-hydroxyethyl)phosphonic acid	141.019	389626	HILIC-	0.000192241	1.36323	Full match
1413	Phosphoryethanolamine	141.019	990	HILIC-	0.000192241	1.36323	Full match
1414		142.074	8.992	HILIC-	47540.3	1.87234e+06	359077	20.9444	79.8752	16.3402	7.502	0.263	0.035	2.91	-1.93	-4.84	0.0245723	0.31484	0.148902
1415	Name	Molecular Weight	CSID	HILIC-	DeltaMass [Da]	DeltaMass [ppm]	Compound Match
1416	Piracetam	142.074	4677	HILIC-	-0.000134624	-0.947561	Full match
1417	1,4,5,6-Tetrahydro-2-methyl-4-pyrimidinecarboxylic acid	142.074	670	HILIC-	-0.000134624	-0.947561	Partial match
1418	ectoine zwitterion	142.074	112069	HILIC-	-0.000134624	-0.947561	Full match
1419		143.058	11.468	HILIC-	1.12345e+07	83802	5.52725e+06	41.1363	65.851	16.2966	0.494	66.927	135.42	-1.02	6.06	7.08	0.243089	0.0511052	0.00715525
1420	Name	Molecular Weight	CSID	HILIC-	DeltaMass [Da]	DeltaMass [ppm]	Compound Match
1421	trimethadione	143.058	5374	HILIC-	-1.30486e-05	-0.0912115	Full match
1422	6-Oxo-2-piperidinecarboxylic acid	143.058	2282737	HILIC-	-1.30486e-05	-0.0912115	Partial match
1423	(3R,5S)-3-(Hydroxymethyl)-4-oxa-1-azabicyclo[3.2.0]heptan-7-one	143.058	2312342	HILIC-	-1.30486e-05	-0.0912115	Partial match
1424	N-3-Butenoylglycine	143.058	27976741	HILIC-	-1.30486e-05	-0.0912115	Partial match
1425	5-Ethyl-5-methyl-1,3-oxazolidine-2,4-dione	143.058	202740	HILIC-	-1.30486e-05	-0.0912115	Full match
1426		143.058	12.846	HILIC-	5.80773e+06	54910.7	5.2482e+06	6.16039	140.061	36.6411	0.898	134.457	149.723	-0.16	7.07	7.23	0.467238	0.099203	0.109115
1427	Name	Molecular Weight	CSID	HILIC-	DeltaMass [Da]	DeltaMass [ppm]	Compound Match
1428	trimethadione	143.058	5374	HILIC-	-3.71765e-05	-0.25987	Full match
1429	6-Oxo-2-piperidinecarboxylic acid	143.058	2282737	HILIC-	-3.71765e-05	-0.25987	Partial match
1430	(3R,5S)-3-(Hydroxymethyl)-4-oxa-1-azabicyclo[3.2.0]heptan-7-one	143.058	2312342	HILIC-	-3.71765e-05	-0.25987	Partial match
1431	N-3-Butenoylglycine	143.058	27976741	HILIC-	-3.71765e-05	-0.25987	Partial match
1432	5-Ethyl-5-methyl-1,3-oxazolidine-2,4-dione	143.058	202740	HILIC-	-3.71765e-05	-0.25987	Full match
1433		144.054	12.059	HILIC-	31892.2	796970	36692.5	27.7781	11.664	31.6505	1.168	0.046	0.039	0.22	-4.45	-4.67	0.732841	0.0404011	0.0298169
1434	Name	Molecular Weight	CSID	HILIC-	DeltaMass [Da]	DeltaMass [ppm]	Compound Match
1435	L-Proline, nitroso-	144.054	8594734	HILIC-	-5.23989e-05	-0.363746	Full match
1436	nitrosoproline	144.054	22565	HILIC-	-5.23989e-05	-0.363746	Full match
1437		144.09	4.036	HILIC-	3965.19	256361	40271.4	45.376	9.51771	31.9682	10.067	0.151	0.015	3.33	-2.72	-6.06	0.142631	0.114046	0.0279445
1438	Name	Molecular Weight	CSID	HILIC-	DeltaMass [Da]	DeltaMass [ppm]	Compound Match
1439	4-Amino-1-piperidinecarboxylic acid	144.09	392950	HILIC-	-9.12692e-05	-0.633419	Full match
1440	2-Methylhexahydro-4-pyrimidinecarboxylic acid	144.09	389785	HILIC-	-9.12692e-05	-0.633419	Partial match
1441		145.038	9.314	HILIC-	24995.3	599570	630148	60.3643	16.5774	11.4441	25.197	1.05	0.042	4.66	0.07	-4.58	0.00156179	0.142259	0.000644157
1442	Name	Molecular Weight	CSID	HILIC-	DeltaMass [Da]	DeltaMass [ppm]	Compound Match
1443	2-Keto-glutaramic acid	145.038	47	HILIC-	-0.000113535	-0.782797	Full match
1444	5-Amino-4,5-dioxopentanoic acid	145.038	389598	HILIC-	-0.000113535	-0.782797	Full match
1445		146.058	2.612	HILIC-	35517.2	126568	96826.7	115.153	16.072	15.5752	3.126	0.763	0.244	1.64	-0.39	-2.03	0.234611	0.0545947	0.202152
1446	Name	Molecular Weight	CSID	HILIC-	DeltaMass [Da]	DeltaMass [ppm]	Compound Match
1447	Adipic acid	146.058	191	HILIC-	-0.000105104	-0.719602	Full match
1448	2,2-Dimethylsuccinic acid	146.058	11209	HILIC-	-0.000105104	-0.719602	Partial match
1449	3-Methylglutarate	146.058	11781	HILIC-	-0.000105104	-0.719602	Partial match
1450	(+)-D-Isosorbide	146.058	12077	HILIC-	-0.000105104	-0.719602	Partial match
1451	Monomethyl glutaric acid	146.058	66550	HILIC-	-0.000105104	-0.719602	Partial match
1452	monoethyl succinate	146.058	63778	HILIC-	-0.000105104	-0.719602	Partial match
1453	Methylglutaric acid	146.058	11549	HILIC-	-0.000105104	-0.719602	Partial match
1454	ketopantoic acid	146.058	37	HILIC-	-0.000105104	-0.719602	Partial match
1455	2-Ethyl-2-hydroxy-3-oxobutanoic acid	146.058	20	HILIC-	-0.000105104	-0.719602	Partial match
1456	3-Hydroxy-5-oxohexanoic acid	146.058	367	HILIC-	-0.000105104	-0.719602	Partial match
1457	(2S)-2-Ethyl-2-hydroxy-3-oxobutanoic acid	146.058	389708	HILIC-	-0.000105104	-0.719602	Partial match
1458	4-Hydroxy-2-oxohexanoic acid	146.058	389953	HILIC-	-0.000105104	-0.719602	Partial match
1459	4,6-Dihydroxy-4-methyltetrahydro-2H-pyran-2-one	146.058	388439	HILIC-	-0.000105104	-0.719602	Partial match
1460	(3R)-3-Hydroxy-3-methyl-2-oxopentanoic acid	146.058	10128321	HILIC-	-0.000105104	-0.719602	Partial match
1461	2-Hydroxy-3,3-dimethyl-4-oxobutanoic acid	146.058	388501	HILIC-	-0.000105104	-0.719602	Partial match
1462	6-Hydroxy-2-oxohexanoic acid	146.058	4885626	HILIC-	-0.000105104	-0.719602	Full match
1463	Dimethyl succinate	146.058	13848341	HILIC-	-0.000105104	-0.719602	Full match
1464	Solerole	146.058	13628309	HILIC-	-0.000105104	-0.719602	Full match
1465	3-Hydroxy-3-methyl-2-oxopentanoic acid	146.058	389245	HILIC-	-0.000105104	-0.719602	Full match
1466	(R)-4-dehydropantoic acid	146.058	4573802	HILIC-	-0.000105104	-0.719602	Full match
1467		149.048	3.88	HILIC-	190437	3592.52	207736	89.1379	38.1577	18.3015	1.268	58.855	46.416	0.34	5.88	5.54	0.754176	0.0329098	0.0617172
1468	Name	Molecular Weight	CSID	HILIC-	DeltaMass [Da]	DeltaMass [ppm]	Compound Match
1469	N-Acetylimidoquinone	149.048	36356	HILIC-	-0.000174761	-1.17252	Full match
1470	N-(2-Formylphenyl)formamide	149.048	389	HILIC-	-0.000174761	-1.17252	Partial match
1471	3-hydroxyindolin-2-one	149.048	5872	HILIC-	-0.000174761	-1.17252	Partial match
1472	3,4-Dihydro-1H-pyrano[3,4-c]pyridin-1-one	149.048	390956	HILIC-	-0.000174761	-1.17252	Partial match
1473	1H-Indole-5,6-diol	149.048	102690	HILIC-	-0.000174761	-1.17252	Full match
1474	1H-Indole-2,3-diol	149.048	20546	HILIC-	-0.000174761	-1.17252	Full match
1475	para-hydroxymandelonitrile	149.048	145901	HILIC-	-0.000174761	-1.17252	Full match
1476	(2S)-Hydroxy(4-hydroxyphenyl)acetonitrile	149.048	389105	HILIC-	-0.000174761	-1.17252	Full match
1477		150.035	2.838	HILIC-	35902.6	304723	21315	10.1684	39.5547	40.1457	0.557	0.07	0.125	-0.84	-3.84	-3	0.341833	0.00137257	0.104101
1478	Name	Molecular Weight	CSID	HILIC-	DeltaMass [Da]	DeltaMass [ppm]	Compound Match
1479	Desmeninol	150.035	10946	HILIC-	-1.95816e-05	-0.130514	Full match
1480		154.038	3.92	HILIC-	121718	10252.4	326756	29.8585	19.3393	12.8573	2.767	32.09	11.599	1.47	5	3.54	0.209788	0.0108687	0.104822
1481	Name	Molecular Weight	CSID	HILIC-	DeltaMass [Da]	DeltaMass [ppm]	Compound Match
1482	2-Amino-4-nitrophenol	154.038	2848685	HILIC-	-0.000145069	-0.941772	Full match
1483	2-AMINO-5-NITROPENOL	154.038	4165030	HILIC-	-0.000145069	-0.941772	Partial match
1484	2-nitro-4-aminophenol	154.038	2661194	HILIC-	-0.000145069	-0.941772	Partial match
1485	3-(imidazol-5-yl)pyruvic acid	154.038	772	HILIC-	-0.000145069	-0.941772	Partial match
1486	Acipimox	154.038	4470534	HILIC-	-0.000145069	-0.941772	Full match
1487	3-(1H-Imidazol-1-yl)-2-oxopropanoic acid	154.038	389112	HILIC-	-0.000145069	-0.941772	Full match
1488		155.983	15.134	HILIC-	218655	2.37763e+06	258316	18.7827	31.8594	17.8806	1.186	0.108	0.091	0.25	-3.21	-3.45	0.121552	0.00593785	0.0142985
1489	Name	Molecular Weight	CSID	HILIC-	DeltaMass [Da]	DeltaMass [ppm]	Compound Match
1490	2-phosphoglycolic acid	155.982	514	HILIC-	-0.000231635	-1.48501	Full match
1491		156.042	11.862	HILIC-	31852.8	1.9882e+06	248058	26.4229	6.56996	24.3992	7.71	0.123	0.016	2.95	-3.03	-5.97	0.0222561	0.0567132	0.0178149
1492	Name	Molecular Weight	CSID	HILIC-	DeltaMass [Da]	DeltaMass [ppm]	Compound Match
1493	2,3-dihydroxy-2,3-dihydrobenzoic acid	156.042	2	HILIC-	-9.55099e-05	-0.612077	Full match
1494	(2S,3S)-2,3-dihydroxy-2,3-dihydrobenzoic acid	156.042	8139753	HILIC-	-9.55099e-05	-0.612077	Full match
1495	(2E,4Z)-2-Hydroxy-6-oxo-2,4-heptadienoic acid	156.042	7968638	HILIC-	-9.55099e-05	-0.612077	Partial match
1496	(1R,6S)-1,6-Dihydroxy-2,4-cyclohexadiene-1-carboxylic acid	156.042	389802	HILIC-	-9.55099e-05	-0.612077	Partial match
1497	(2E,4Z)-2-Hydroxy-5-methyl-6-oxo-2,4-hexadienoic acid	156.042	26333149	HILIC-	-9.55099e-05	-0.612077	Partial match
1498	(3-Methyl-5-oxo-4,5-dihydro-2-furanyl)acetic acid	156.042	30791381	HILIC-	-9.55099e-05	-0.612077	Partial match
1499	2,3-Bis(methylene)pentanedioic acid	156.042	30778471	HILIC-	-9.55099e-05	-0.612077	Partial match
1500	(5E)-5-(2-Hydroxyethylidene)-3-(hydroxymethyl)-2(5H)-furanone	156.042	30776785	HILIC-	-9.55099e-05	-0.612077	Partial match
1501	(3-Methyl-5-oxo-2,5-dihydro-2-furanyl)acetic acid	156.042	88284	HILIC-	-9.55099e-05	-0.612077	Full match
1502	3-methyl-cis,cis-muconic acid	156.042	4444248	HILIC-	-9.55099e-05	-0.612077	Full match
1503	(3E,5E)-6-Hydroxy-5-methyl-2-oxo-3,5-hexadienoic acid	156.042	4444476	HILIC-	-9.55099e-05	-0.612077	Full match
1504	1,6-Dihydroxy-2,4-cyclohexadiene-1-carboxylic acid	156.042	389362	HILIC-	-9.55099e-05	-0.612077	Full match
1505	2,5-Dihydro-2-methyl-5-oxo-2-furanacetic acid	156.042	389338	HILIC-	-9.55099e-05	-0.612077	Full match
1506		156.042	9.308	HILIC-	18978.7	1.50295e+07	1.92621e+06	58.8395	13.5539	12.629	105.138	0.128	0.001	6.72	-2.97	-9.68	0.0529748	0.011421	0.0332912
1507	Name	Molecular Weight	CSID	HILIC-	DeltaMass [Da]	DeltaMass [ppm]	Compound Match
1508	2,3-dihydroxy-2,3-dihydrobenzoic acid	156.042	2	HILIC-	-0.000121083	-0.775965	Full match
1509	(2S,3S)-2,3-dihydroxy-2,3-dihydrobenzoic acid	156.042	8139753	HILIC-	-0.000121083	-0.775965	Full match
1510	(2E,4Z)-2-Hydroxy-6-oxo-2,4-heptadienoic acid	156.042	7968638	HILIC-	-0.000121083	-0.775965	Partial match
1511	(1R,6S)-1,6-Dihydroxy-2,4-cyclohexadiene-1-carboxylic acid	156.042	389802	HILIC-	-0.000121083	-0.775965	Partial match
1512	(2E,4Z)-2-Hydroxy-5-methyl-6-oxo-2,4-hexadienoic acid	156.042	26333149	HILIC-	-0.000121083	-0.775965	Partial match
1513	(3-Methyl-5-oxo-4,5-dihydro-2-furanyl)acetic acid	156.042	30791381	HILIC-	-0.000121083	-0.775965	Partial match
1514	2,3-Bis(methylene)pentanedioic acid	156.042	30778471	HILIC-	-0.000121083	-0.775965	Partial match
1515	(5E)-5-(2-Hydroxyethylidene)-3-(hydroxymethyl)-2(5H)-furanone	156.042	30776785	HILIC-	-0.000121083	-0.775965	Partial match
1516	(3-Methyl-5-oxo-2,5-dihydro-2-furanyl)acetic acid	156.042	88284	HILIC-	-0.000121083	-0.775965	Full match
1517	3-methyl-cis,cis-muconic acid	156.042	4444248	HILIC-	-0.000121083	-0.775965	Full match
1518	(3E,5E)-6-Hydroxy-5-methyl-2-oxo-3,5-hexadienoic acid	156.042	4444476	HILIC-	-0.000121083	-0.775965	Full match
1519	1,6-Dihydroxy-2,4-cyclohexadiene-1-carboxylic acid	156.042	389362	HILIC-	-0.000121083	-0.775965	Full match
1520	2,5-Dihydro-2-methyl-5-oxo-2-furanacetic acid	156.042	389338	HILIC-	-0.000121083	-0.775965	Full match
1521		156.042	2.623	HILIC-	2.58695e+06	46536.5	320262	14.8258	12.1992	30.621	0.12	6.682	55.476	-3.05	2.74	5.79	0.11079	0.0568278	0.0320124
1522	Name	Molecular Weight	CSID	HILIC-	DeltaMass [Da]	DeltaMass [ppm]	Compound Match
1523	2,3-dihydroxy-2,3-dihydrobenzoic acid	156.042	2	HILIC-	-0.000160338	-1.02753	Full match
1524	(2S,3S)-2,3-dihydroxy-2,3-dihydrobenzoic acid	156.042	8139753	HILIC-	-0.000160338	-1.02753	Full match
1525	(2E,4Z)-2-Hydroxy-6-oxo-2,4-heptadienoic acid	156.042	7968638	HILIC-	-0.000160338	-1.02753	Partial match
1526	(1R,6S)-1,6-Dihydroxy-2,4-cyclohexadiene-1-carboxylic acid	156.042	389802	HILIC-	-0.000160338	-1.02753	Partial match
1527	(2E,4Z)-2-Hydroxy-5-methyl-6-oxo-2,4-hexadienoic acid	156.042	26333149	HILIC-	-0.000160338	-1.02753	Partial match
1528	(3-Methyl-5-oxo-4,5-dihydro-2-furanyl)acetic acid	156.042	30791381	HILIC-	-0.000160338	-1.02753	Partial match
1529	2,3-Bis(methylene)pentanedioic acid	156.042	30778471	HILIC-	-0.000160338	-1.02753	Partial match
1530	(5E)-5-(2-Hydroxyethylidene)-3-(hydroxymethyl)-2(5H)-furanone	156.042	30776785	HILIC-	-0.000160338	-1.02753	Partial match
1531	(3-Methyl-5-oxo-2,5-dihydro-2-furanyl)acetic acid	156.042	88284	HILIC-	-0.000160338	-1.02753	Full match
1532	3-methyl-cis,cis-muconic acid	156.042	4444248	HILIC-	-0.000160338	-1.02753	Full match
1533	(3E,5E)-6-Hydroxy-5-methyl-2-oxo-3,5-hexadienoic acid	156.042	4444476	HILIC-	-0.000160338	-1.02753	Full match
1534	1,6-Dihydroxy-2,4-cyclohexadiene-1-carboxylic acid	156.042	389362	HILIC-	-0.000160338	-1.02753	Full match
1535	2,5-Dihydro-2-methyl-5-oxo-2-furanacetic acid	156.042	389338	HILIC-	-0.000160338	-1.02753	Full match
1536		157.038	15.2	HILIC-	76537.2	21611.4	444677	3.25286	30.0841	13.5488	5.809	20.646	3.554	2.54	4.37	1.83	0.010381	0.0224848	0.0392482
1537	Name	Molecular Weight	CSID	HILIC-	DeltaMass [Da]	DeltaMass [ppm]	Compound Match
1538	Furaspor	157.038	10985	HILIC-	-0.000181397	-1.15512	Full match
1539	(3R,5S)-7-Oxo-4-oxa-1-azabicyclo[3.2.0]heptane-3-carboxylic acid	157.038	24191602	HILIC-	-0.000181397	-1.15512	Partial match
1540	(2E,4Z)-2-Amino-2,4-hexadienedioic acid	157.038	4444139	HILIC-	-0.000181397	-1.15512	Full match
1541	2-Aminomuconic acid	157.038	4573610	HILIC-	-0.000181397	-1.15512	Full match
1542		157.074	2.223	HILIC-	23134.4	16945.6	534267	68.803	64.4053	24.6175	25.367	31.138	1.227	4.66	4.96	0.3	0.136809	0.0130951	0.801246
1543	Name	Molecular Weight	CSID	HILIC-	DeltaMass [Da]	DeltaMass [ppm]	Compound Match
1544	Paramethadione	157.074	7979	HILIC-	-0.00017364	-1.10546	Full match
1545	N-Tigloylglycine	157.074	4945715	HILIC-	-0.00017364	-1.10546	Partial match
1546	1-Acetyl-D-proline	157.074	627929	HILIC-	-0.00017364	-1.10546	Partial match
1547	Ethadione	157.074	10184	HILIC-	-0.00017364	-1.10546	Partial match
1548	(3S,5S)-3-(2-Hydroxyethyl)-4-oxa-1-azabicyclo[3.2.0]heptan-7-one	157.074	117535	HILIC-	-0.00017364	-1.10546	Full match
1549	N-(3-Methyl-2-butenoyl)glycine	157.074	148224	HILIC-	-0.00017364	-1.10546	Full match
1550		158.058	2.78	HILIC-	7.66577e+06	3.93318e+06	5.76318e+07	35.5088	10.6258	12.999	7.631	14.577	1.91	2.93	3.87	0.93	0.0309775	0.020818	0.178732
1551	Name	Molecular Weight	CSID	HILIC-	DeltaMass [Da]	DeltaMass [ppm]	Compound Match
1552	4,6-Dioxoheptanoic acid	158.058	5121	HILIC-	-7.99337e-05	-0.505724	Full match
1553	Ethyl 5-oxotetrahydro-2-furancarboxylate	158.058	270135	HILIC-	-7.99337e-05	-0.505724	Partial match
1554	2-isopropylmaleic acid	158.058	4444164	HILIC-	-7.99337e-05	-0.505724	Partial match
1555	3-Hydroxy-5-methoxy-6-methyl-2,3-dihydro-4H-pyran-4-one	158.058	35014133	HILIC-	-7.99337e-05	-0.505724	Full match
1556	Dimethyl mesaconate	158.058	4444326	HILIC-	-7.99337e-05	-0.505724	Full match
1557	(5R,6R)-2,6-Dihydroxy-5-(hydroxymethyl)-2-cyclohexen-1-one	158.058	389418	HILIC-	-7.99337e-05	-0.505724	Full match
1558	(1S,4S)-4-Hydroxy-3-oxocyclohexanecarboxylic acid	158.058	389373	HILIC-	-7.99337e-05	-0.505724	Full match
1559		158.069	11.527	HILIC-	125794	2.8134e+06	97625.7	12.741	11.3704	8.94625	0.775	0.035	0.045	-0.37	-4.85	-4.48	0.105913	0.0139173	0.00629303
1560	Name	Molecular Weight	CSID	HILIC-	DeltaMass [Da]	DeltaMass [ppm]	Compound Match
1561	oxiracetam	158.069	4465	HILIC-	-7.72196e-05	-0.488518	Full match
1562	Methylol Dimethylhydantoin	158.069	60357	HILIC-	-7.72196e-05	-0.488518	Partial match
1563	4-Methylene-L-glutamine	158.069	388518	HILIC-	-7.72196e-05	-0.488518	Partial match
1564	5-hydroxyectoine	158.069	21169784	HILIC-	-7.72196e-05	-0.488518	Full match
1565		160.037	2.539	HILIC-	37877.7	442504	132473	40.904	34.3659	13.1903	3.596	0.311	0.087	1.85	-1.68	-3.53	0.175934	0.2132	0.0111634
1566	Name	Molecular Weight	CSID	HILIC-	DeltaMass [Da]	DeltaMass [ppm]	Compound Match
1567	alpha-ketoadipic acid	160.037	70	HILIC-	-8.67305e-05	-0.54194	Full match
1568	beta-Ketoadipic acid	160.037	91	HILIC-	-8.67305e-05	-0.54194	Partial match
1569	2-Methyl-4-oxopentanedioic acid	160.037	9237826	HILIC-	-8.67305e-05	-0.54194	Partial match
1570	(3R,4S,5R)-3,4,5-Trihydroxy-1,2-cyclohexanedione	160.037	21864913	HILIC-	-8.67305e-05	-0.54194	Partial match
1571	(4R,5S,6R)-2,4,5,6-Tetrahydroxy-2-cyclohexen-1-one	160.037	389982	HILIC-	-8.67305e-05	-0.54194	Partial match
1572	2-formylglutaric acid	160.037	15259114	HILIC-	-8.67305e-05	-0.54194	Full match
1573	(3S,4R,5S)-3,4,5-Trihydroxy-1,2-cyclohexanedione	160.037	389260	HILIC-	-8.67305e-05	-0.54194	Full match
1574		161.069	11.477	HILIC-	1.28904e+07	91118.2	6.31216e+06	39.4961	63.3407	14.9448	0.492	70.471	143.154	-1.02	6.14	7.16	0.238776	0.0510696	0.00808683
1575	Name	Molecular Weight	CSID	HILIC-	DeltaMass [Da]	DeltaMass [ppm]	Compound Match
1576	.alpha.-Aminoadipic acid	161.069	456	HILIC-	-3.4381e-05	-0.213456	Full match
1577	N-Methylglutamate	161.069	388497	HILIC-	-3.4381e-05	-0.213456	Partial match
1578	O-Acetyl-L-homoserine	161.069	388506	HILIC-	-3.4381e-05	-0.213456	Partial match
1579	2-Amino-5-methoxy-5-oxopentanoic acid	161.069	66546	HILIC-	-3.4381e-05	-0.213456	Partial match
1580	IMINODIPROPIONIC ACID	161.069	388972	HILIC-	-3.4381e-05	-0.213456	Partial match
1581	O-Acetylhomoserine	161.069	513	HILIC-	-3.4381e-05	-0.213456	Partial match
1582	4-Methyl-L-glutamic acid	161.069	389786	HILIC-	-3.4381e-05	-0.213456	Partial match
1583	N-(2-Carboxyethyl)-D-alanine	161.069	21865751	HILIC-	-3.4381e-05	-0.213456	Partial match
1584	(2R,3S,4R,5S)-5-Amino-2,3,4-trihydroxycyclohexanone	161.069	28184750	HILIC-	-3.4381e-05	-0.213456	Partial match
1585	a-Aminoadipate	161.069	83182	HILIC-	-3.4381e-05	-0.213456	Full match
1586	H-Glu-OMe	161.069	389450	HILIC-	-3.4381e-05	-0.213456	Full match
1587	D-alanyl-D-lactic acid	161.069	4589169	HILIC-	-3.4381e-05	-0.213456	Full match
1588	N-Acetyl-L-threonine	161.069	134154	HILIC-	-3.4381e-05	-0.213456	Full match
1589		162.089	2.091	HILIC-	239655	531654	232678	15.1934	6.90238	12.3647	0.969	0.436	0.449	-0.05	-1.2	-1.15	0.379187	0.072942	0.0590212
1590	Name	Molecular Weight	CSID	HILIC-	DeltaMass [Da]	DeltaMass [ppm]	Compound Match
1591	Cymarose	162.089	390151	HILIC-	-0.000153054	-0.94426	Full match
1592	2,6-Dideoxy-3-O-methyl-beta-L-arabino-hexopyranose	162.089	390154	HILIC-	-0.000153054	-0.94426	Full match
1593	2-(1-Ethoxyethoxy)propanoic acid	162.089	35031657	HILIC-	-0.000153054	-0.94426	Full match
1594		163.05	9.889	HILIC-	57219	4.16736e+06	205529	26.9658	23.5836	7.11215	3.636	0.05	0.014	1.86	-4.33	-6.2	0.087578	0.0272101	0.00744673
1595	Name	Molecular Weight	CSID	HILIC-	DeltaMass [Da]	DeltaMass [ppm]	Compound Match
1596	pterin	163.049	65806	HILIC-	-0.000108359	-0.66458	Full match
1597		164.047	14.86	HILIC-	6366.73	281605	37045.1	8.15408	7.80135	13.8844	5.811	0.131	0.023	2.54	-2.93	-5.47	0.0505931	0.0448073	0.00049352
1598	Name	Molecular Weight	CSID	HILIC-	DeltaMass [Da]	DeltaMass [ppm]	Compound Match
1599	(E)-p-coumaric acid	164.047	553148	HILIC-	-9.8554e-05	-0.600766	Full match
1600	Phenylpyruvic acid	164.047	972	HILIC-	-9.8554e-05	-0.600766	Partial match
1601	m-Coumaric acid	164.047	553147	HILIC-	-9.8554e-05	-0.600766	Partial match
1602	o-Coumaric acid	164.047	553146	HILIC-	-9.8554e-05	-0.600766	Partial match
1603	cis-4-coumaric acid	164.047	1266072	HILIC-	-9.8554e-05	-0.600766	Full match
1604	4-Coumaric acid	164.047	316	HILIC-	-9.8554e-05	-0.600766	Partial match
1605	Cinnamic acid, 2-hydroxy-, cis-	164.047	4444389	HILIC-	-9.8554e-05	-0.600766	Partial match
1606	Enolphenylpyruvic acid	164.047	556910	HILIC-	-9.8554e-05	-0.600766	Partial match
1607	Phenyloxyl acetic acid	164.047	87610	HILIC-	-9.8554e-05	-0.600766	Full match
1608	Methyl phenylglyoxylate	164.047	76529	HILIC-	-9.8554e-05	-0.600766	Full match
1609	3,4-Dihydroxycinnamaldehyde	164.047	4445164	HILIC-	-9.8554e-05	-0.600766	Full match
1610		168.152	1.914	HILIC-	2501.92	177313	6342.58	63.1133	19.2369	34.8402	2.698	0.036	0.013	1.43	-4.79	-6.23	0.277788	0.0112457	0.0765512
1611	Name	Molecular Weight	CSID	HILIC-	DeltaMass [Da]	DeltaMass [ppm]	Compound Match
1612	10-Undecenal	168.151	7895	HILIC-	-9.94435e-05	-0.591393	Full match
1613	(9E)-9-Undecenal	168.151	4936486	HILIC-	-9.94435e-05	-0.591393	Partial match
1614	(2R)-1,2,7,7-Tetramethylbicyclo[2.2.1]heptan-2-ol	168.151	30790802	HILIC-	-9.94435e-05	-0.591393	Partial match
1615	10-Undecen-2-one	168.151	106272	HILIC-	-9.94435e-05	-0.591393	Full match
1616	2-Bornanol, 2-methyl-	168.151	16024	HILIC-	-9.94435e-05	-0.591393	Full match
1617	UNII:5UBO74OI9O	168.151	4517762	HILIC-	-9.94435e-05	-0.591393	Full match
1618	undecenal	168.151	4446477	HILIC-	-9.94435e-05	-0.591393	Full match
1619		169.038	4.259	HILIC-	5882.45	8.08675e+06	3.02885e+06	28.0253	24.0331	52.3232	512.778	0.37	0.001	9	-1.44	-10.44	0.00277568	0.0823097	0.00899019
1620	Name	Molecular Weight	CSID	HILIC-	DeltaMass [Da]	DeltaMass [ppm]	Compound Match
1621	2-Methoxy-5-nitrophenol	169.038	62678	HILIC-	-9.07915e-05	-0.537108	Full match
1622	4-Nitroguaiacol	169.038	69196	HILIC-	-9.07915e-05	-0.537108	Partial match
1623	3-Methyl-pyrrole-2,4-dicarboxylic acid	169.038	391953	HILIC-	-9.07915e-05	-0.537108	Partial match
1624	2,3-Dihydro-2,6-pyridinedicarboxylic acid	169.038	16	HILIC-	-9.07915e-05	-0.537108	Partial match
1625	4-methyl-5-nitrocatechol	169.038	3849359	HILIC-	-9.07915e-05	-0.537108	Partial match
1626	2-Amino-3,5-dihydroxybenzoic acid	169.038	391484	HILIC-	-9.07915e-05	-0.537108	Partial match
1627	N-2-Furoylglycine	169.038	20549	HILIC-	-9.07915e-05	-0.537108	Full match
1628	(2S)-2,3-Dihydro-2,6-pyridinedicarboxylic acid	169.038	389002	HILIC-	-9.07915e-05	-0.537108	Full match
1629		172.037	11.977	HILIC-	34292.8	1.28392e+07	354937	25.3938	30.8901	22.5065	10.274	0.028	0.003	3.36	-5.15	-8.51	0.0155807	0.0734274	0.0384257
1630	Name	Molecular Weight	CSID	HILIC-	DeltaMass [Da]	DeltaMass [ppm]	Compound Match
1631	(2E,4E)-2,4-Dihydroxy-5-methyl-6-oxo-2,4-hexadienoic acid	172.037	29336690	HILIC-	-8.77392e-05	-0.510001	Full match
1632	2-hydroxy-5-methyl-cis,cis-muconic acid	172.037	26333152	HILIC-	-8.77392e-05	-0.510001	Partial match
1633	(2Z)-5-Methyl-4-oxo-2-hexenedioic acid	172.037	30791383	HILIC-	-8.77392e-05	-0.510001	Partial match
1634	(3Z)-2-Oxo-3-heptenedioic acid	172.037	4444189	HILIC-	-8.77392e-05	-0.510001	Full match
1635	(3Z)-2-Methyl-5-oxo-3-hexenedioic acid	172.037	4444506	HILIC-	-8.77392e-05	-0.510001	Full match
1636	(3E)-6,6-Dihydroxy-5-methyl-2-oxo-3,5-hexadienoic acid	172.037	4444505	HILIC-	-8.77392e-05	-0.510001	Full match
1637	2-hydroxyhepta-2,4-dienedioic acid	172.037	4444358	HILIC-	-8.77392e-05	-0.510001	Full match
1638	(3R,4R)-3,4-Dihydroxy-5-oxo-1-cyclohexene-1-carboxylic acid	172.037	388834	HILIC-	-8.77392e-05	-0.510001	Full match
1639	(-)-3-dehydroshikimic acid	172.037	388830	HILIC-	-8.77392e-05	-0.510001	Full match
1640		172.037	9.371	HILIC-	4170.24	273666	45696.3	41.4559	37.5166	11.779	10.965	0.175	0.016	3.45	-2.51	-5.97	0.0453976	0.144105	0.0354057
1641	Name	Molecular Weight	CSID	HILIC-	DeltaMass [Da]	DeltaMass [ppm]	Compound Match
1642	(2E,4E)-2,4-Dihydroxy-5-methyl-6-oxo-2,4-hexadienoic acid	172.037	29336690	HILIC-	-0.000141742	-0.823904	Full match
1643	2-hydroxy-5-methyl-cis,cis-muconic acid	172.037	26333152	HILIC-	-0.000141742	-0.823904	Partial match
1644	(2Z)-5-Methyl-4-oxo-2-hexenedioic acid	172.037	30791383	HILIC-	-0.000141742	-0.823904	Partial match
1645	(3Z)-2-Oxo-3-heptenedioic acid	172.037	4444189	HILIC-	-0.000141742	-0.823904	Full match
1646	(3Z)-2-Methyl-5-oxo-3-hexenedioic acid	172.037	4444506	HILIC-	-0.000141742	-0.823904	Full match
1647	(3E)-6,6-Dihydroxy-5-methyl-2-oxo-3,5-hexadienoic acid	172.037	4444505	HILIC-	-0.000141742	-0.823904	Full match
1648	2-hydroxyhepta-2,4-dienedioic acid	172.037	4444358	HILIC-	-0.000141742	-0.823904	Full match
1649	(3R,4R)-3,4-Dihydroxy-5-oxo-1-cyclohexene-1-carboxylic acid	172.037	388834	HILIC-	-0.000141742	-0.823904	Full match
1650	(-)-3-dehydroshikimic acid	172.037	388830	HILIC-	-0.000141742	-0.823904	Full match
1651		173.069	3.114	HILIC-	103599	12852.7	484502	16.1243	23.2347	30.4493	4.544	36.479	8.028	2.18	5.19	3.01	0.154452	0.0577719	0.0144712
1652	Name	Molecular Weight	CSID	HILIC-	DeltaMass [Da]	DeltaMass [ppm]	Compound Match
1653	Oxaceprol	173.069	59203	HILIC-	-0.000149908	-0.866178	Full match
1654	(5S)-5-(Carboxymethyl)-L-proline	173.069	394928	HILIC-	-0.000149908	-0.866178	Partial match
1655	(3R,4S,5R)-5-Amino-3,4-dihydroxy-1-cyclohexene-1-carboxylic acid	173.069	391778	HILIC-	-0.000149908	-0.866178	Partial match
1656	N-Acetyl-5-oxo-L-norvaline	173.069	167387	HILIC-	-0.000149908	-0.866178	Full match
1657		173.069	3.495	HILIC-	40767.3	13515	975251	17.3704	37.4934	15.7732	23.79	72.756	3.058	4.57	6.18	1.61	0.0255551	0.00893475	0.105777
1658	Name	Molecular Weight	CSID	HILIC-	DeltaMass [Da]	DeltaMass [ppm]	Compound Match
1659	Oxaceprol	173.069	59203	HILIC-	-0.000160473	-0.92722	Full match
1660	(5S)-5-(Carboxymethyl)-L-proline	173.069	394928	HILIC-	-0.000160473	-0.92722	Partial match
1661	(3R,4S,5R)-5-Amino-3,4-dihydroxy-1-cyclohexene-1-carboxylic acid	173.069	391778	HILIC-	-0.000160473	-0.92722	Partial match
1662	N-Acetyl-5-oxo-L-norvaline	173.069	167387	HILIC-	-0.000160473	-0.92722	Full match
1663		173.069	4.08	HILIC-	729870	187012	381047	14.153	16.6963	21.1186	0.519	2.036	3.926	-0.95	1.03	1.97	0.121128	0.00525861	0.0559802
1664	Name	Molecular Weight	CSID	HILIC-	DeltaMass [Da]	DeltaMass [ppm]	Compound Match
1665	Oxaceprol	173.069	59203	HILIC-	-0.000176744	-1.02123	Full match
1666	(5S)-5-(Carboxymethyl)-L-proline	173.069	394928	HILIC-	-0.000176744	-1.02123	Partial match
1667	(3R,4S,5R)-5-Amino-3,4-dihydroxy-1-cyclohexene-1-carboxylic acid	173.069	391778	HILIC-	-0.000176744	-1.02123	Partial match
1668	N-Acetyl-5-oxo-L-norvaline	173.069	167387	HILIC-	-0.000176744	-1.02123	Full match
1669		173.069	2.456	HILIC-	37298.5	13253.9	183796	37.1506	20.5502	19.7085	4.914	13.723	2.793	2.3	3.78	1.48	0.00763817	0.0561713	0.129938
1670	Name	Molecular Weight	CSID	HILIC-	DeltaMass [Da]	DeltaMass [ppm]	Compound Match
1671	Oxaceprol	173.069	59203	HILIC-	-0.000181173	-1.04683	Full match
1672	(5S)-5-(Carboxymethyl)-L-proline	173.069	394928	HILIC-	-0.000181173	-1.04683	Partial match
1673	(3R,4S,5R)-5-Amino-3,4-dihydroxy-1-cyclohexene-1-carboxylic acid	173.069	391778	HILIC-	-0.000181173	-1.04683	Partial match
1674	N-Acetyl-5-oxo-L-norvaline	173.069	167387	HILIC-	-0.000181173	-1.04683	Full match
1675		173.105	2.293	HILIC-	508689	84172.7	328051	11.8697	103.662	9.1436	0.644	3.897	6.056	-0.64	1.96	2.6	0.0888256	0.0601914	0.0237068
1676	Name	Molecular Weight	CSID	HILIC-	DeltaMass [Da]	DeltaMass [ppm]	Compound Match
1677	N-Acetyl-L-leucine	173.105	64075	HILIC-	-0.000122027	-0.704932	Full match
1678	N-ACETYL-DL-LEUCINE	173.105	1918	HILIC-	-0.000122027	-0.704932	Full match
1679	Acexamic acid	173.105	1928	HILIC-	-0.000122027	-0.704932	Partial match
1680	N-Acetyl-D-leucine	173.105	1042393	HILIC-	-0.000122027	-0.704932	Partial match
1681	N-Acetyl-DL-alloisoleucine	173.105	270615	HILIC-	-0.000122027	-0.704932	Partial match
1682	N-caproylglycine	173.105	89859	HILIC-	-0.000122027	-0.704932	Full match
1683	Isovalerylalanine	173.105	114516	HILIC-	-0.000122027	-0.704932	Full match
1684	N-isovalerylsarcosine	173.105	121068	HILIC-	-0.000122027	-0.704932	Full match
1685	(-)-swainsonine	173.105	46788	HILIC-	-0.000122027	-0.704932	Full match
1686		174.053	2.715	HILIC-	28261.5	285220	23894.4	96.2672	5.28878	29.4242	0.938	0.083	0.088	-0.09	-3.59	-3.5	0.934592	0.0342657	0.126294
1687	Name	Molecular Weight	CSID	HILIC-	DeltaMass [Da]	DeltaMass [ppm]	Compound Match
1688	(-)-Shikimic acid	174.053	8412	HILIC-	-5.08564e-05	-0.292189	Full match
1689	Dimethyl 3-oxoglutarate	174.053	67168	HILIC-	-5.08564e-05	-0.292189	Partial match
1690	2-Oxoheptanedioic acid	174.053	78447	HILIC-	-5.08564e-05	-0.292189	Partial match
1691	2-Methyl-3-oxohexanedioic acid	174.053	30791382	HILIC-	-5.08564e-05	-0.292189	Partial match
1692	3-Methyl-4-oxohexanedioic acid	174.053	30791380	HILIC-	-5.08564e-05	-0.292189	Partial match
1693	Dimethyl 2-oxopentanedioate	174.053	24013	HILIC-	-5.08564e-05	-0.292189	Full match
1694	(2S)-2-Isopropyl-3-oxosuccinic acid	174.053	4575347	HILIC-	-5.08564e-05	-0.292189	Full match
1695		175.048	5.358	HILIC-	10942.7	555937	37793.5	8.61452	26.8666	28.4531	3.383	0.068	0.02	1.76	-3.87	-5.63	0.122493	0.10119	0.0314339
1696	Name	Molecular Weight	CSID	HILIC-	DeltaMass [Da]	DeltaMass [ppm]	Compound Match
1697	N-Acetyl-L-aspartic acid	175.048	58576	HILIC-	-7.46671e-05	-0.426552	Full match
1698	N-Formyl-L-glutamic acid	175.048	388496	HILIC-	-7.46671e-05	-0.426552	Partial match
1699	N-(Carboxyacetyl)alanine	175.048	13634414	HILIC-	-7.46671e-05	-0.426552	Full match
1700	2-amino-3-oxoadipic acid	175.048	389588	HILIC-	-7.46671e-05	-0.426552	Full match
1701	5-Methylthiopentyl isothiocyanate	175.049	178520	HILIC-	0.000795333	4.54349	No match
1702		175.048	15.175	HILIC-	225172	3.73406e+06	1.44015e+07	19.2751	19.1877	7.54389	64.114	3.856	0.06	6	1.95	-4.06	0.00533114	0.0482398	0.031073
1703	Name	Molecular Weight	CSID	HILIC-	DeltaMass [Da]	DeltaMass [ppm]	Compound Match
1704	N-Acetyl-L-aspartic acid	175.048	58576	HILIC-	-8.02103e-05	-0.458219	Full match
1705	N-Formyl-L-glutamic acid	175.048	388496	HILIC-	-8.02103e-05	-0.458219	Partial match
1706	N-(Carboxyacetyl)alanine	175.048	13634414	HILIC-	-8.02103e-05	-0.458219	Full match
1707	2-amino-3-oxoadipic acid	175.048	389588	HILIC-	-8.02103e-05	-0.458219	Full match
1708	5-Methylthiopentyl isothiocyanate	175.049	178520	HILIC-	0.00078979	4.51182	No match
1709		175.085	11.144	HILIC-	167666	2601.6	1.07704e+06	81.4007	21.4505	36.9294	6.167	399.973	64.861	2.62	8.64	6.02	0.0941722	0.0427479	0.0201099
1710	Name	Molecular Weight	CSID	HILIC-	DeltaMass [Da]	DeltaMass [ppm]	Compound Match
1711	4-[(2-Carboxyethyl)amino]butanoic acid	175.084	2474	HILIC-	-8.97538e-05	-0.512631	Full match
1712	8-Azabicyclo[3.2.1]octane-1,2,3,4-tetrol	175.084	2925196	HILIC-	-8.97538e-05	-0.512631	Partial match
1713	(2R,3R,4S)-8-Azabicyclo[3.2.1]octane-1,2,3,4-tetrol	175.084	30791137	HILIC-	-8.97538e-05	-0.512631	Partial match
1714	(2S,3R,4S)-8-Azabicyclo[3.2.1]octane-1,2,3,4-tetrol	175.084	391303	HILIC-	-8.97538e-05	-0.512631	Partial match
1715	8-Azabicyclo[3.2.1]octane-1,2,4,7-tetrol	175.084	35014135	HILIC-	-8.97538e-05	-0.512631	Full match
1716	APM	175.084	91360	HILIC-	-8.97538e-05	-0.512631	Full match
1717		176.043	16.787	HILIC-	41449.3	266208	519956	19.7225	8.28398	23.7737	12.312	1.917	0.156	3.62	0.94	-2.68	0.0409724	0.215998	0.0232117
1718	Name	Molecular Weight	CSID	HILIC-	DeltaMass [Da]	DeltaMass [ppm]	Compound Match
1719	DL-Dencichin	176.043	2270	HILIC-	-9.63377e-05	-0.547239	Full match
1720	Carbamoylaspartate	176.043	84022	HILIC-	-9.63377e-05	-0.547239	Full match
1721	UNII:Z314VG22WI	176.043	97093	HILIC-	-9.63377e-05	-0.547239	Full match
1722	L-Dencichin	176.043	389238	HILIC-	-9.63377e-05	-0.547239	Full match
1723		176.105	8.143	HILIC-	2972.24	3047.52	40837	35.6726	49.3144	24.8799	14	13.721	0.98	3.81	3.78	-0.03	0.0196714	0.117032	0.977505
1724	Name	Molecular Weight	CSID	HILIC-	DeltaMass [Da]	DeltaMass [ppm]	Compound Match
1725	L-Cladinpyranose	176.105	391713	HILIC-	2.6321e-05	0.149462	Full match
1726	Ethanal tetramer	176.105	54981	HILIC-	2.6321e-05	0.149462	Full match
1727	Cladinose	176.105	4574086	HILIC-	2.6321e-05	0.149462	Full match
1728		178.03	2.613	HILIC-	10107.9	283262	88347.9	33.2334	43.6277	24.2873	8.852	0.329	0.037	3.15	-1.6	-4.75	0.0158066	0.104788	0.0252004
1729	Name	Molecular Weight	CSID	HILIC-	DeltaMass [Da]	DeltaMass [ppm]	Compound Match
1730	THIODIPROPIONIC ACID	178.03	7805	HILIC-	-0.000100631	-0.565245	Full match
1731		181.074	13.069	HILIC-	527632	201156	293186	11.6827	4.98392	3.46445	0.556	1.458	2.621	-0.85	0.54	1.39	0.0378145	0.0209707	0.0148456
1732	Name	Molecular Weight	CSID	HILIC-	DeltaMass [Da]	DeltaMass [ppm]	Compound Match
1733	DL-TYROSINE	181.074	1121	HILIC-	-0.000151091	-0.834416	Full match
1734	L-(-)-Tyrosine	181.074	5833	HILIC-	-0.000151091	-0.834416	Partial match
1735	D-Tyrosine	181.074	64252	HILIC-	-0.000151091	-0.834416	Partial match
1736	Metatyrosine	181.074	5323512	HILIC-	-0.000151091	-0.834416	Partial match
1737	ADRENALONE	181.074	7158	HILIC-	-0.000151091	-0.834416	Partial match
1738	4-hydroxy-4-(3-pyridyl)butanoic acid	181.074	425	HILIC-	-0.000151091	-0.834416	Partial match
1739	styramate	181.074	6918	HILIC-	-0.000151091	-0.834416	Partial match
1740	UNII:C4X68VQL74	181.074	66244	HILIC-	-0.000151091	-0.834416	Partial match
1741	1,2,3,4-Tetrahydro-4,6,7-isoquinolinetriol	181.074	2284248	HILIC-	-0.000151091	-0.834416	Partial match
1742	1-Methyl-3,5,6-indolinetriol	181.074	8488848	HILIC-	-0.000151091	-0.834416	Partial match
1743	N-Hydroxy-L-phenylalanine	181.074	21865487	HILIC-	-0.000151091	-0.834416	Partial match
1744	L-threo-3-phenylserine	181.074	13628311	HILIC-	-0.000151091	-0.834416	Full match
1745	UNII:RT7V2WZN17	181.074	82607	HILIC-	-0.000151091	-0.834416	Full match
1746	UNII:91VU0G1B7Y	181.074	99785	HILIC-	-0.000151091	-0.834416	Full match
1747	3-Amino-3-(4-hydroxyphenyl)propanoic acid	181.074	389285	HILIC-	-0.000151091	-0.834416	Full match
1748		183.057	10.154	HILIC-	1.34622e+06	6104.1	1.22542e+06	3.04193	11.9617	8.13354	0.91	201.058	220.861	-0.14	7.65	7.79	0.272797	0.00939361	0.00416908
1749	Name	Molecular Weight	CSID	HILIC-	DeltaMass [Da]	DeltaMass [ppm]	Compound Match
1750	Choline O-Sulfate	183.057	471	HILIC-	-0.000196023	-1.07084	Full match
1751		183.082	13.546	HILIC-	4.0793e+07	33333.3	1.74813e+07	5.07337	16.8508	7.70794	0.428	527.965	1233.41	-1.22	9.04	10.27	0.0533435	0.0181023	0.00957364
1752	Name	Molecular Weight	CSID	HILIC-	DeltaMass [Da]	DeltaMass [ppm]	Compound Match
1753	Chlorphentermine	183.081	9613	HILIC-	-0.000822574	-4.49294	Full match
1754		184.037	2.543	HILIC-	1.54174e+06	4191.14	140068	23.0985	10.2986	27.778	0.09	32.919	367.68	-3.48	5.04	8.52	0.0558622	0.0355724	0.00181634
1755	Name	Molecular Weight	CSID	HILIC-	DeltaMass [Da]	DeltaMass [ppm]	Compound Match
1756	3,4-Dihydroxymandelic acid	184.037	77371	HILIC-	-4.55441e-05	-0.247472	Full match
1757	3,5-Dihydroxy-4-methoxybenzoic acid	184.037	70398	HILIC-	-4.55441e-05	-0.247472	Partial match
1758	METHYL 2,4,6-TRIHYDROXYBENZOATE	184.037	69065	HILIC-	-4.55441e-05	-0.247472	Partial match
1759	3,4-Dihydroxy-5-methoxybenzoic acid	184.037	18679	HILIC-	-4.55441e-05	-0.247472	Full match
1760		185.009	14.545	HILIC-	4.46416e+06	359926	2.73773e+06	33.3276	18.3275	21.2884	0.61	7.541	12.366	-0.71	2.91	3.63	0.0669823	0.0326614	0.0130355
1761	Name	Molecular Weight	CSID	HILIC-	DeltaMass [Da]	DeltaMass [ppm]	Compound Match
1762	O-Phosphoserine	185.009	62074	HILIC-	-0.000163374	-0.883062	Full match
1763	Phosphoserine	185.009	104	HILIC-	-0.000163374	-0.883062	Partial match
1764	dexfosfoserine	185.009	388807	HILIC-	-0.000163374	-0.883062	Full match
1765		185.105	2.718	HILIC-	420172	2925.98	291620	13.0699	21.2759	26.3555	0.681	97.357	142.981	-0.55	6.61	7.16	0.190032	0.0373636	0.0193339
1766	Name	Molecular Weight	CSID	HILIC-	DeltaMass [Da]	DeltaMass [ppm]	Compound Match
1767	(2R,3S)-3-Hydroxy-8-methyl-8-azabicyclo[3.2.1]octane-2-carboxylic acid	185.105	391305	HILIC-	-8.72478e-05	-0.471341	Full match
1768	(2S,3S)-3-Hydroxy-8-methyl-8-azabicyclo[3.2.1]octane-2-carboxylic acid	185.105	391940	HILIC-	-8.72478e-05	-0.471341	Full match
1769	3-Methyl-N-[(3S)-2-oxotetrahydro-3-furanyl]butanamide	185.105	29368455	HILIC-	-8.72478e-05	-0.471341	Partial match
1770	(4R,6Z)-4-Hydroxy-6-(hydroxymethyl)-1-methyl-1,3,4,8-tetrahydro-5(2H)-azocinone	185.105	4445054	HILIC-	-8.72478e-05	-0.471341	Full match
1771		186.064	10.828	HILIC-	259760	6064.49	302550	65.3194	13.2781	51.5917	1.074	45.496	42.379	0.1	5.51	5.41	0.923262	0.0678829	0.0300915
1772	Name	Molecular Weight	CSID	HILIC-	DeltaMass [Da]	DeltaMass [ppm]	Compound Match
1773	AMPA	186.064	1184	HILIC-	-0.000114721	-0.616567	Full match
1774	pyroglutamylglycine	186.064	20476307	HILIC-	-0.000114721	-0.616567	Full match
1775	L-AMPA	186.064	139348	HILIC-	-0.000114721	-0.616567	Full match
1776		186.101	8.132	HILIC-	2191.8	1596.16	54728	44.6943	25.1129	15.0634	25.702	34.179	1.33	4.68	5.1	0.41	0.0334051	0.00961761	0.423842
1777	Name	Molecular Weight	CSID	HILIC-	DeltaMass [Da]	DeltaMass [ppm]	Compound Match
1778	pro-ala	186.1	370069	HILIC-	-7.77044e-05	-0.41754	Full match
1779	ALA-PRO	186.1	370068	HILIC-	-7.77044e-05	-0.41754	Full match
1780		187.121	2.248	HILIC-	25522.4	179356	13199.5	76.4358	12.9801	14.6212	0.513	0.073	0.142	-0.96	-3.78	-2.81	0.139927	0.0338366	0.00320748
1781	Name	Molecular Weight	CSID	HILIC-	DeltaMass [Da]	DeltaMass [ppm]	Compound Match
1782	Pivagabine	187.121	62118	HILIC-	-9.54342e-05	-0.510014	Full match
1783	8-Amino-7-oxononanoic acid	187.121	168	HILIC-	-9.54342e-05	-0.510014	Partial match
1784	N-Heptanoylglycine	187.121	9107408	HILIC-	-9.54342e-05	-0.510014	Partial match
1785	2-Amino-4-[(2E)-2-buten-1-yl]-2,4,5-trideoxy-L-xylonic acid	187.121	4445275	HILIC-	-9.54342e-05	-0.510014	Full match
1786		188.032	15.028	HILIC-	7.48539e+06	16732.6	4.51181e+06	35.7017	7.00657	12.3773	0.613	268.925	438.419	-0.71	8.07	8.78	0.343457	0.0149469	0.0168725
1787	Name	Molecular Weight	CSID	HILIC-	DeltaMass [Da]	DeltaMass [ppm]	Compound Match
1788	(Z)-2-Butene-1,2,3-tricarboxylic acid	188.032	2338376	HILIC-	-0.000110596	-0.588176	Full match
1789	(1E)-1-Butene-1,2,4-tricarboxylic acid	188.032	30791782	HILIC-	-0.000110596	-0.588176	Full match
1790	(1Z)-1-Butene-1,2,4-tricarboxylic acid	188.032	4444242	HILIC-	-0.000110596	-0.588176	Full match
1791	(2E)-2-(2-Methoxy-2-oxoethyl)-2-butenedioic acid	188.032	4445213	HILIC-	-0.000110596	-0.588176	Full match
1792	(2E)-3-(Methoxycarbonyl)-2-pentenedioic acid	188.032	4445212	HILIC-	-0.000110596	-0.588176	Full match
1793		188.032	16.998	HILIC-	1.04075e+06	8880.15	388290	21.1884	9.506	17.7393	0.373	43.354	116.243	-1.42	5.44	6.86	0.182679	0.0359051	0.0104717
1794	Name	Molecular Weight	CSID	HILIC-	DeltaMass [Da]	DeltaMass [ppm]	Compound Match
1795	(Z)-2-Butene-1,2,3-tricarboxylic acid	188.032	2338376	HILIC-	-0.000131704	-0.700434	Full match
1796	(1E)-1-Butene-1,2,4-tricarboxylic acid	188.032	30791782	HILIC-	-0.000131704	-0.700434	Full match
1797	(1Z)-1-Butene-1,2,4-tricarboxylic acid	188.032	4444242	HILIC-	-0.000131704	-0.700434	Full match
1798	(2E)-2-(2-Methoxy-2-oxoethyl)-2-butenedioic acid	188.032	4445213	HILIC-	-0.000131704	-0.700434	Full match
1799	(2E)-3-(Methoxycarbonyl)-2-pentenedioic acid	188.032	4445212	HILIC-	-0.000131704	-0.700434	Full match
1800		189.1	2.614	HILIC-	171254	4973.74	81324.3	35.5235	28.3947	14.2614	0.481	16.313	33.902	-1.06	4.03	5.08	0.0933497	0.0136707	0.0303318
1801	Name	Molecular Weight	CSID	HILIC-	DeltaMass [Da]	DeltaMass [ppm]	Compound Match
1802	(+)-castanospermine	189.1	49177	HILIC-	-9.78095e-05	-0.517236	Full match
1803	(+)-Australine	189.1	390992	HILIC-	-9.78095e-05	-0.517236	Partial match
1804	N-[(1R)-1-Carboxyethyl]-L-norvaline	189.1	389804	HILIC-	-9.78095e-05	-0.517236	Partial match
1805	N-Butyrylhomoserine	189.1	391654	HILIC-	-9.78095e-05	-0.517236	Partial match
1806	8-Methyl-8-azabicyclo[3.2.1]octane-1,2,3,4-tetrol	189.1	35014168	HILIC-	-9.78095e-05	-0.517236	Full match
1807	N-[(2S)-2-Hydroxypropanoyl]valine	189.1	59664336	HILIC-	-9.78095e-05	-0.517236	Full match
1808	(1R,2R,3R,7S,7aS)-3-(Hydroxymethyl)hexahydro-1H-pyrrolizine-1,2,7-triol	189.1	164534	HILIC-	-9.78095e-05	-0.517236	Full match
1809		189.959	2.27	HILIC-	34527.9	55452.8	71330.2	51.1256	11.9366	45.982	2.007	1.232	0.614	1	0.3	-0.7	0.114669	0.59164	0.192312
1810	Name	Molecular Weight	CSID	HILIC-	DeltaMass [Da]	DeltaMass [ppm]	Compound Match
1811	2,4-Dichlorobenzoic acid	189.959	5583	HILIC-	-0.000142623	-0.750809	Full match
1812		190.048	11.973	HILIC-	36226.8	2.28927e+07	588491	27.5714	28.8434	11.8332	16.246	0.026	0.002	4.02	-5.25	-9.27	0.000213851	0.0588388	0.0334709
1813	Name	Molecular Weight	CSID	HILIC-	DeltaMass [Da]	DeltaMass [ppm]	Compound Match
1814	5-Dehydroquinic acid	190.048	388474	HILIC-	-0.000139052	-0.731667	Full match
1815	4-Hydroxy-2-oxoheptanedioic acid	190.048	537	HILIC-	-0.000139052	-0.731667	Partial match
1816	2-Hydroxy-2-(2-oxopropyl)succinic acid	190.048	55837	HILIC-	-0.000139052	-0.731667	Partial match
1817	(2Z)-2,4-Dihydroxy-2-heptenedioic acid	190.048	4444427	HILIC-	-0.000139052	-0.731667	Full match
1818	4-Hydroxy-4-methyl-2-oxohexanedioic acid	190.048	389193	HILIC-	-0.000139052	-0.731667	Full match
1819		190.048	9.331	HILIC-	6363.23	569942	106499	26.8456	40.7238	3.66206	16.756	0.199	0.012	4.07	-2.33	-6.4	0.0099825	0.139551	0.057859
1820	Name	Molecular Weight	CSID	HILIC-	DeltaMass [Da]	DeltaMass [ppm]	Compound Match
1821	5-Dehydroquinic acid	190.048	388474	HILIC-	-0.000189614	-0.997716	Full match
1822	4-Hydroxy-2-oxoheptanedioic acid	190.048	537	HILIC-	-0.000189614	-0.997716	Partial match
1823	2-Hydroxy-2-(2-oxopropyl)succinic acid	190.048	55837	HILIC-	-0.000189614	-0.997716	Partial match
1824	(2Z)-2,4-Dihydroxy-2-heptenedioic acid	190.048	4444427	HILIC-	-0.000189614	-0.997716	Full match
1825	4-Hydroxy-4-methyl-2-oxohexanedioic acid	190.048	389193	HILIC-	-0.000189614	-0.997716	Full match
1826		190.084	2.188	HILIC-	208125	56851.2	116746	12.4842	20.2714	16.8936	0.555	2.043	3.678	-0.85	1.03	1.88	0.119184	0.0379774	0.0335805
1827	Name	Molecular Weight	CSID	HILIC-	DeltaMass [Da]	DeltaMass [ppm]	Compound Match
1828	6-(2-Hydroxyethoxy)-6-oxohexanoic acid	190.084	3281392	HILIC-	-0.0001764	-0.928013	Full match
1829	3-Hydroxy-2-isopropyl-4-methoxy-4-oxobutanoic acid	190.084	23107095	HILIC-	-0.0001764	-0.928013	Partial match
1830	3-Hydroxyoctanedioic acid	190.084	13498677	HILIC-	-0.0001764	-0.928013	Full match
1831	Ethyl malate	190.084	22619	HILIC-	-0.0001764	-0.928013	Full match
1832	(3R)-3-{[(3R)-3-Hydroxybutanoyl]oxy}butanoic acid	190.084	4573681	HILIC-	-0.0001764	-0.928013	Full match
1833		190.095	14.25	HILIC-	1.60676e+07	12229.2	7.07702e+06	19.1857	38.6106	18.9481	0.435	572.179	1315.84	-1.2	9.16	10.36	0.117356	0.010584	0.00440592
1834	Name	Molecular Weight	CSID	HILIC-	DeltaMass [Da]	DeltaMass [ppm]	Compound Match
1835	(S,S)-2,6-diaminopimelic acid	190.095	388416	HILIC-	-0.000137994	-0.725923	Full match
1836	N-(2-Hydroxyethyl)glutamine	190.095	8373507	HILIC-	-0.000137994	-0.725923	Partial match
1837	Thr-Ala	190.095	16568385	HILIC-	-0.000137994	-0.725923	Full match
1838	(2S)-2-Amino-4-(lactoylamino)butanoic acid	190.095	35013368	HILIC-	-0.000137994	-0.725923	Full match
1839	meso-2,6-Diaminopimelic acid	190.095	89700	HILIC-	-0.000137994	-0.725923	Full match
1840	Alanylthreonine	190.095	377196	HILIC-	-0.000137994	-0.725923	Full match
1841		191.062	4.446	HILIC-	336182	7949.41	75724.4	14.7203	11.0823	118.29	0.211	8.908	42.126	-2.24	3.16	5.4	0.114255	0.108654	0.0161697
1842	Name	Molecular Weight	CSID	HILIC-	DeltaMass [Da]	DeltaMass [ppm]	Compound Match
1843	Acetyl-L-methionine	191.062	395338	HILIC-	-0.000157477	-0.824223	Full match
1844	N-Acetyl-DL-methionine	191.062	5945	HILIC-	-0.000157477	-0.824223	Full match
1845	N-Acetyl-D-methionine	191.062	5360153	HILIC-	-0.000157477	-0.824223	Partial match
1846		194.043	15.599	HILIC-	177264	95421.1	8.95877e+06	75.8445	6.4207	13.6339	52.995	93.543	1.765	5.73	6.55	0.82	0.0362477	0.0214653	0.374775
1847	Name	Molecular Weight	CSID	HILIC-	DeltaMass [Da]	DeltaMass [ppm]	Compound Match
1848	beta-D-Glucopyranuronic acid	194.043	390202	HILIC-	-2.35801e-05	-0.12152	Full match
1849	Glucuronic acid	194.043	58552	HILIC-	-2.35801e-05	-0.12152	Partial match
1850	alpha-D-Glucopyranuronic acid	194.043	392615	HILIC-	-2.35801e-05	-0.12152	Full match
1851	.alpha.-D-Galactopyranuronic acid	194.043	393411	HILIC-	-2.35801e-05	-0.12152	Full match
1852	Hex-2-ulosonic acid	194.043	49	HILIC-	-2.35801e-05	-0.12152	Partial match
1853	D-Fructosonic acid	194.043	2299693	HILIC-	-2.35801e-05	-0.12152	Partial match
1854	Hex-5-ulosonic acid	194.043	152	HILIC-	-2.35801e-05	-0.12152	Partial match
1855	beta-D-Galactopyranuronic acid	194.043	390200	HILIC-	-2.35801e-05	-0.12152	Full match
1856	L-Idopyranuronic acid	194.043	389858	HILIC-	-2.35801e-05	-0.12152	Full match
1857	D-Mannopyranuronic acid	194.043	388704	HILIC-	-2.35801e-05	-0.12152	Full match
1858	3-dehydro-L-gulonic acid	194.043	388406	HILIC-	-2.35801e-05	-0.12152	Partial match
1859	L-Gulopyranuronic acid	194.043	389860	HILIC-	-2.35801e-05	-0.12152	Full match
1860	D-lyxo-Hex-5-ulofuranosonic acid	194.043	388470	HILIC-	-2.35801e-05	-0.12152	Partial match
1861	D-arabino-Hex-5-ulofuranosonic acid	194.043	388398	HILIC-	-2.35801e-05	-0.12152	Partial match
1862	alpha-L-Altropyranuronic acid	194.043	30777259	HILIC-	-2.35801e-05	-0.12152	Full match
1863	D-Tagatosonic acid	194.043	19337957	HILIC-	-2.35801e-05	-0.12152	Full match
1864	D-Glucopyranuronic acid	194.043	85463	HILIC-	-2.35801e-05	-0.12152	Full match
1865	D-Galacturonic acid	194.043	76444	HILIC-	-2.35801e-05	-0.12152	Full match
1866	L-Sorbosonic acid	194.043	92502	HILIC-	-2.35801e-05	-0.12152	Full match
1867	Iduronic acid	194.043	17794	HILIC-	-2.35801e-05	-0.12152	Full match
1868	5-dehydro-D-gluconic acid	194.043	4573911	HILIC-	-2.35801e-05	-0.12152	Full match
1869	D-Galactopyranuronic acid	194.043	388354	HILIC-	-2.35801e-05	-0.12152	Full match
1870		194.069	3.817	HILIC-	10931.8	158593	8185.18	44.4648	65.2089	18.8669	0.771	0.062	0.08	-0.37	-4.02	-3.65	0.389931	0.155316	0.212412
1871	Name	Molecular Weight	CSID	HILIC-	DeltaMass [Da]	DeltaMass [ppm]	Compound Match
1872	Aminohippuric acid	194.069	2063	HILIC-	-9.35779e-05	-0.482189	Full match
1873	N-(2-Pyridinylacetyl)glycine	194.069	24340702	HILIC-	-9.35779e-05	-0.482189	Partial match
1874		194.079	9.636	HILIC-	417082	5735.63	605331	21.382	34.4465	9.53533	1.468	108.178	73.68	0.55	6.76	6.2	0.328455	0.0237097	0.0579301
1875	Name	Molecular Weight	CSID	HILIC-	DeltaMass [Da]	DeltaMass [ppm]	Compound Match
1876	D-pinitol	194.079	10369209	HILIC-	-7.27431e-05	-0.374812	Full match
1877	(-)-Quebrachitol	194.079	10254652	HILIC-	-7.27431e-05	-0.374812	Full match
1878	Ononitol	194.079	21864849	HILIC-	-7.27431e-05	-0.374812	Full match
1879	(1R,2S,3r,4R,5S,6r)-6-Methoxy-1,2,3,4,5-cyclohexanepentol	194.079	10197144	HILIC-	-7.27431e-05	-0.374812	Full match
1880	D-(-)-bornesitol	194.079	10254649	HILIC-	-7.27431e-05	-0.374812	Full match
1881	(1R,2R,3S,4R,5S,6R)-6-Methoxy-1,2,3,4,5-cyclohexanepentol	194.079	21865292	HILIC-	-7.27431e-05	-0.374812	Full match
1882	(1R,2S,3s,4R,5S,6r)-6-Methoxy-1,2,3,4,5-cyclohexanepentol	194.079	24690620	HILIC-	-7.27431e-05	-0.374812	Full match
1883	(1r,2R,3S,4s,5R,6S)-1-Methyl-1,2,3,4,5,6-cyclohexanehexol	194.079	30777033	HILIC-	-7.27431e-05	-0.374812	Partial match
1884	(1S,2R,4R,5S)-6-Methoxy-1,2,3,4,5-cyclohexanepentol	194.079	59664388	HILIC-	-7.27431e-05	-0.374812	Full match
1885	(1S,2R,3R,4S,5S,6R)-6-Methoxy-1,2,3,4,5-cyclohexanepentol	194.079	18830381	HILIC-	-7.27431e-05	-0.374812	Full match
1886	(1R,2R,3R,4R,5S,6R)-6-Methoxy-1,2,3,4,5-cyclohexanepentol	194.079	19101527	HILIC-	-7.27431e-05	-0.374812	Full match
1887	Methyl beta-D-galactopyranoside	194.079	85024	HILIC-	-7.27431e-05	-0.374812	Full match
1888	(1R,2S,4S,5S)-6-Methoxy-1,2,3,4,5-cyclohexanepentol	194.079	144315	HILIC-	-7.27431e-05	-0.374812	Full match
1889	(1R,2S,4R,5S)-6-Methoxy-1,2,3,4,5-cyclohexanepentol	194.079	389009	HILIC-	-7.27431e-05	-0.374812	Full match
1890	(1S,2R,4S,5S)-6-Methoxy-1,2,3,4,5-cyclohexanepentol	194.079	389086	HILIC-	-7.27431e-05	-0.374812	Full match
1891	(1R,2R,4S,5R)-6-Methoxy-1,2,3,4,5-cyclohexanepentol	194.079	389085	HILIC-	-7.27431e-05	-0.374812	Full match
1892		195.074	13.928	HILIC-	16035.9	3.99253e+06	1.48178e+06	11.3855	7.64471	20.6056	91.359	0.365	0.004	6.51	-1.45	-7.97	0.037502	0.107875	0.0108424
1893	Name	Molecular Weight	CSID	HILIC-	DeltaMass [Da]	DeltaMass [ppm]	Compound Match
1894	Glucosaminate	195.074	66245	HILIC-	-0.00010461	-0.536256	Full match
1895	Glucose oxime	195.074	7850586	HILIC-	-0.00010461	-0.536256	Partial match
1896	3,4,5,6-Tetrahydroxynorleucine	195.074	205865	HILIC-	-0.00010461	-0.536256	Full match
1897		197.069	9.625	HILIC-	227488	4734.21	77526.3	15.509	19.1678	26.7944	0.336	16.153	48.102	-1.57	4.01	5.59	0.175977	0.0197955	0.036615
1898	Name	Molecular Weight	CSID	HILIC-	DeltaMass [Da]	DeltaMass [ppm]	Compound Match
1899	dihydroxyphenylalanine	197.069	813	HILIC-	-0.000102965	-0.522484	Full match
1900	Levodopa	197.069	5824	HILIC-	-0.000102965	-0.522484	Partial match
1901	N-Hydroxytyrosine	197.069	3676057	HILIC-	-0.000102965	-0.522484	Partial match
1902	3-(3,4-dihydroxyphenyl)lactamide	197.069	8211158	HILIC-	-0.000102965	-0.522484	Partial match
1903	L-DIHYDROXYPHENYLALANINE	197.069	18555822	HILIC-	-0.000102965	-0.522484	Full match
1904	N-Hydroxytyrosine	197.069	151863	HILIC-	-0.000102965	-0.522484	Full match
1905		197.08	10.045	HILIC-	196065	58683.2	205142	67.4986	29.351	6.89418	1.061	3.517	3.315	0.09	1.81	1.73	0.748421	0.0709099	0.147196
1906	Name	Molecular Weight	CSID	HILIC-	DeltaMass [Da]	DeltaMass [ppm]	Compound Match
1907	2-[(4-Amino-2-nitrophenyl)amino]ethanol	197.08	2707452	HILIC-	-0.000104777	-0.531645	Full match
1908	N-Acetyl-DL-histidine	197.08	240418	HILIC-	-0.000104777	-0.531645	Partial match
1909	Methyl 5-(3-buten-1-ylamino)-1,3,4-oxadiazole-2-carboxylate	197.08	391843	HILIC-	-0.000104777	-0.531645	Partial match
1910	N-Acetyl-L-histidine	197.08	68142	HILIC-	-0.000104777	-0.531645	Full match
1911		200.08	9.37	HILIC-	2849.79	3179.49	68707.4	31.6343	33.7945	15.5012	24.034	21.569	0.897	4.59	4.43	-0.16	0.0248593	0.0311119	0.15013
1912	Name	Molecular Weight	CSID	HILIC-	DeltaMass [Da]	DeltaMass [ppm]	Compound Match
1913	(2S,3R,5S)-3-(2-Aminoethyl)-7-oxo-4-oxa-1-azabicyclo[3.2.0]heptane-2-carboxylic acid	200.08	389921	HILIC-	-0.00013787	-0.689074	Full match
1914	3-[(3S,5S)-7-Oxo-4-oxa-1-azabicyclo[3.2.0]hept-3-yl]-L-alanine	200.08	168852	HILIC-	-0.00013787	-0.689074	Full match
1915		204.136	2.202	HILIC-	4395.88	54411.2	19684.7	49.9192	5.36136	20.3167	4.641	0.36	0.077	2.21	-1.48	-3.69	0.0736818	0.0882029	0.0794989
1916	Name	Molecular Weight	CSID	HILIC-	DeltaMass [Da]	DeltaMass [ppm]	Compound Match
1917	(6E)-3,7-Dimethyl-6-octene-1,2,3,8-tetrol	204.136	8783626	HILIC-	-0.000208657	-1.02215	Full match
1918	7-Methyl-3-methylene-1,2,6,7-octanetetrol	204.136	10260601	HILIC-	-0.000208657	-1.02215	Partial match
1919	5-(1,2-Dihydroxy-2-propanyl)-2-methyl-1,3-cyclohexanediol	204.136	35014730	HILIC-	-0.000208657	-1.02215	Full match
1920	(3E)-3,7-Dimethyl-3-octene-1,2,6,7-tetrol	204.136	35013852	HILIC-	-0.000208657	-1.02215	Full match
1921	4-(1,2-Dihydroxy-2-propanyl)-1-methyl-1,2-cyclohexanediol	204.136	99340	HILIC-	-0.000208657	-1.02215	Full match
1922		208.037	14.854	HILIC-	34048.9	1.64647e+06	212349	32.0112	10.7258	18.6324	6.198	0.128	0.021	2.63	-2.97	-5.6	0.017917	0.0673099	0.0273636
1923	Name	Molecular Weight	CSID	HILIC-	DeltaMass [Da]	DeltaMass [ppm]	Compound Match
1924	Fraxetin	208.037	4437972	HILIC-	-8.27513e-05	-0.397772	Full match
1925		208.058	12.901	HILIC-	1.72154e+06	1.3514e+08	2.06214e+07	17.4154	6.69364	20.5534	11.826	0.15	0.013	3.56	-2.73	-6.3	0.0281657	0.0603508	0.0103237
1926	Name	Molecular Weight	CSID	HILIC-	DeltaMass [Da]	DeltaMass [ppm]	Compound Match
1927	Dihydrolipoic acid	208.059	408	HILIC-	0.000854292	4.106	Full match
1928		208.095	3.135	HILIC-	280695	24161	167132	42.0636	11.544	21.8258	0.594	6.818	11.482	-0.75	2.77	3.52	0.38479	0.0364613	0.0649591
1929	Name	Molecular Weight	CSID	HILIC-	DeltaMass [Da]	DeltaMass [ppm]	Compound Match
1930	Dambonitol	208.095	10254650	HILIC-	-0.00012986	-0.624041	Full match
1931		208.095	7.164	HILIC-	997769	86600.9	402958	53.3923	12.0358	67.3388	0.37	3.806	10.298	-1.44	1.93	3.36	0.108489	0.322335	0.152569
1932	Name	Molecular Weight	CSID	HILIC-	DeltaMass [Da]	DeltaMass [ppm]	Compound Match
1933	Dambonitol	208.095	10254650	HILIC-	-0.000135681	-0.652014	Full match
1934		209.069	8.411	HILIC-	10558.8	743778	33983.2	46.4593	16.391	11.2503	3.306	0.046	0.014	1.72	-4.44	-6.17	0.160974	0.0423778	0.0154428
1935	Name	Molecular Weight	CSID	HILIC-	DeltaMass [Da]	DeltaMass [ppm]	Compound Match
1936	3-(Carbamoyloxy)-2-phenylpropanoic acid	209.069	2291433	HILIC-	-0.000115487	-0.552385	Full match
1937	N-Formyl-L-tyrosine	209.069	18525997	HILIC-	-0.000115487	-0.552385	Full match
1938	QV1MVO1R	209.069	13710	HILIC-	-0.000115487	-0.552385	Full match
1939	4-Hydroxyphenylacetylglycine	209.069	389604	HILIC-	-0.000115487	-0.552385	Full match
1940		212.009	12.198	HILIC-	11299.6	398563	67046.5	11.5647	12.5965	19.6685	5.939	0.168	0.028	2.57	-2.57	-5.14	0.0143202	0.0146054	0.000142949
1941	Name	Molecular Weight	CSID	HILIC-	DeltaMass [Da]	DeltaMass [ppm]	Compound Match
1942	2-phosphinomethylmalic acid	212.009	30791556	HILIC-	-0.000161344	-0.761025	Full match
1943		212.09	14.385	HILIC-	2.2717e+06	9793.92	1.44288e+06	9.54272	101.216	19.0253	0.627	163.66	260.977	-0.67	7.35	8.03	0.223138	0.0814351	0.055357
1944	Name	Molecular Weight	CSID	HILIC-	DeltaMass [Da]	DeltaMass [ppm]	Compound Match
1945	(2R,3R,5R,6R)-1,2,3,4,5,6,7-Heptaneheptol	212.09	390172	HILIC-	-0.000157313	-0.74173	Full match
1946	(2R,3R,5R,6S)-1,2,3,4,5,6,7-Heptaneheptol	212.09	390169	HILIC-	-0.000157313	-0.74173	Partial match
1947	a-Mannoheptitol	212.09	16736295	HILIC-	-0.000157313	-0.74173	Full match
1948	.alpha.-Glucoheptitol	212.09	91934	HILIC-	-0.000157313	-0.74173	Full match
1949		213.004	15.199	HILIC-	9866.1	40108.1	464895	13.6178	56.8399	11.7583	47.256	12.943	0.274	5.56	3.69	-1.87	0.0114764	0.116046	0.191831
1950	Name	Molecular Weight	CSID	HILIC-	DeltaMass [Da]	DeltaMass [ppm]	Compound Match
1951	4-Oxo-O-phosphonohomoserine	213.004	809	HILIC-	-0.000302022	-1.41792	Full match
1952	3-Oxo-O-phosphono-L-homoserine	213.004	390031	HILIC-	-0.000302022	-1.41792	Partial match
1953	4-phospho-L-aspartic acid	213.004	134354	HILIC-	-0.000302022	-1.41792	Full match
1954		213.041	11.15	HILIC-	18531.3	2470.42	84082.4	70.3862	8.03518	35.8489	4.395	32.935	7.493	2.14	5.04	2.91	0.0809715	0.0590744	0.0428852
1955	Name	Molecular Weight	CSID	HILIC-	DeltaMass [Da]	DeltaMass [ppm]	Compound Match
1956	UNII:1NR0E369CN	213.04	9725045	HILIC-	-0.000302991	-1.42222	Full match
1957		215.116	2.718	HILIC-	1.55549e+06	10710.4	1.16144e+06	14.2101	12.19	21.0821	0.745	107.731	144.579	-0.42	6.75	7.18	0.0348808	0.00854065	0.00597068
1958	Name	Molecular Weight	CSID	HILIC-	DeltaMass [Da]	DeltaMass [ppm]	Compound Match
1959	(2S)-2-Amino-8-(2-oxiranyl)-8-oxooctanoic acid	215.116	391751	HILIC-	-0.00020425	-0.949488	Full match
1960	(3S)-3-(Acryloyloxy)-4-(trimethylammonio)butanoate	215.116	30776693	HILIC-	-0.00020425	-0.949488	Partial match
1961		215.116	4.266	HILIC-	562683	53441.8	241421	20.8062	3.76863	24.2453	0.423	4.425	10.46	-1.24	2.15	3.39	0.0651447	0.0952409	0.0367968
1962	Name	Molecular Weight	CSID	HILIC-	DeltaMass [Da]	DeltaMass [ppm]	Compound Match
1963	(2S)-2-Amino-8-(2-oxiranyl)-8-oxooctanoic acid	215.116	391751	HILIC-	-0.000207625	-0.965177	Full match
1964	(3S)-3-(Acryloyloxy)-4-(trimethylammonio)butanoate	215.116	30776693	HILIC-	-0.000207625	-0.965177	Partial match
1965		216.111	11.179	HILIC-	102210	2654.39	389485	14.4952	13.4748	10.8309	3.84	146.99	38.28	1.94	7.2	5.26	0.064115	0.00621462	0.0322282
1966	Name	Molecular Weight	CSID	HILIC-	DeltaMass [Da]	DeltaMass [ppm]	Compound Match
1967	tert-Butyl 3-amino-1-methyl-2,3-dioxopropylcarbamate	216.111	340095	HILIC-	-0.000224598	-1.03927	Full match
1968	N-(4-Oxobutyl)-L-glutamine	216.111	26332249	HILIC-	-0.000224598	-1.03927	Partial match
1969	pro-thr	216.111	16568368	HILIC-	-0.000224598	-1.03927	Full match
1970	thr-pro	216.111	16568394	HILIC-	-0.000224598	-1.03927	Full match
1971	2-Amino-5-oxo-7-[(2-oxoethyl)amino]heptanoic acid	216.111	59696104	HILIC-	-0.000224598	-1.03927	Full match
1972		217.095	2.292	HILIC-	1.44807e+06	5442.31	995820	11.2189	24.5202	10.5156	0.688	182.934	266.062	-0.54	7.52	8.06	0.00700354	0.010719	0.00953019
1973	Name	Molecular Weight	CSID	HILIC-	DeltaMass [Da]	DeltaMass [ppm]	Compound Match
1974	1-isothiocyanato-8-methylsulfanyl-octane	217.096	8346864	HILIC-	0.00081112	3.73623	Full match
1975		217.989	16.868	HILIC-	1.58969e+06	11287.9	1.05899e+06	46.3019	8.1124	27.083	0.667	91.947	137.823	-0.58	6.52	7.11	0.0112654	0.0336514	0.0318143
1976	Name	Molecular Weight	CSID	HILIC-	DeltaMass [Da]	DeltaMass [ppm]	Compound Match
1977	Sulfosalicylic Acid	217.989	7046	HILIC-	-7.67752e-05	-0.352198	Full match
1978	4-(Sulfooxy)benzoic acid	217.989	30778498	HILIC-	-7.67752e-05	-0.352198	Partial match
1979	3-(Sulfooxy)benzoic acid	217.989	19994151	HILIC-	-7.67752e-05	-0.352198	Full match
1980		218.127	12.134	HILIC-	61487.9	7278.81	276664	63.9427	29.7701	22.6426	5.029	38.855	7.727	2.33	5.28	2.95	0.137896	0.0190397	0.0762053
1981	Name	Molecular Weight	CSID	HILIC-	DeltaMass [Da]	DeltaMass [ppm]	Compound Match
1982	meprobamate	218.127	3924	HILIC-	-0.000166242	-0.762137	Full match
1983	Valylthreonine	218.127	3262538	HILIC-	-0.000166242	-0.762137	Partial match
1984	leu-ser	218.127	2856650	HILIC-	-0.000166242	-0.762137	Partial match
1985	Ser-Leu	218.127	10438627	HILIC-	-0.000166242	-0.762137	Partial match
1986	N~2~-(1-Carboxyethyl)lysine	218.127	2572772	HILIC-	-0.000166242	-0.762137	Partial match
1987	ser-ile	218.127	16568376	HILIC-	-0.000166242	-0.762137	Full match
1988	ile-ser	218.127	15948496	HILIC-	-0.000166242	-0.762137	Full match
1989	N-(3-Amino-3-oxopropyl)-2,4-dihydroxy-3,3-dimethylbutanamide	218.127	22851	HILIC-	-0.000166242	-0.762137	Full match
1990	N~2~-[(1R)-1-Carboxyethyl]-L-lysine	218.127	167647	HILIC-	-0.000166242	-0.762137	Full match
1991	Thr-Val	218.127	368896	HILIC-	-0.000166242	-0.762137	Full match
1992		219.111	2.74	HILIC-	267003	6337.24	119881	10.5301	38.7717	19.2709	0.446	19.704	44.165	-1.16	4.3	5.46	0.154159	0.0395208	0.0644237
1993	Name	Molecular Weight	CSID	HILIC-	DeltaMass [Da]	DeltaMass [ppm]	Compound Match
1994	pantothenic acid	219.111	963	HILIC-	-4.39611e-05	-0.200634	Full match
1995	D-PANTOTHENIC ACID	219.111	6361	HILIC-	-4.39611e-05	-0.200634	Partial match
1996		220.106	12.431	HILIC-	1.56363e+06	7756.16	1.29283e+06	3.84247	51.7152	8.39788	0.826	185.69	224.869	-0.28	7.54	7.81	0.212136	0.0641824	0.0542033
1997	Name	Molecular Weight	CSID	HILIC-	DeltaMass [Da]	DeltaMass [ppm]	Compound Match
1998	2-Acetamido-2-deoxy-beta-D-glucopyranosylamine	220.106	388560	HILIC-	-9.566e-05	-0.434609	Full match
[truncated: 2,216 more rows]
[truncated: 2 more columns]
