# Supplementary material for: Integrated multi-omics identifies pathways governing interspecies interaction between A. fumigatus and K. pneumoniae
Source: Commun Biol. 2024 Nov 12;7:1496. doi: 10.1038/s42003-024-07145-x (PMC11557599; doi:10.1038/s42003-024-07145-x)
Supplement: Supplementary file 4 — Supplementary Data 2 [file 42003_2024_7145_MOESM4_ESM.xlsx]

## Sheet: Fig.1C
Figure 1. Transcriptomic profiling shows that overgrowth of K. pneumoniae triggers the activation of catabolic processes and alters carbon routes in A. fumigatus
1c (left). Enrichment analysis of DEGs (LOG2FC±1.5) showing the main biological processes modulated in response to BFI interaction in A. fumigatus according to Gene Ontology (GO) terms.
Transcriptome-Up	Transcriptome-Up	GO:0000272	polysaccharide catabolism	42/1066	42/156	3.42258e-08	6.12643e-06	6.01654e-06	Afu1g01660/Afu1g03600/Afu1g11460/Afu1g17410/Afu2g00620/Afu2g00710/Afu2g00920/Afu2g09350/Afu2g14360/Afu2g14530/Afu2g14540/Afu3g00270/Afu3g00380/Afu3g14980/Afu4g00390/Afu4g13770/Afu5g03760/Afu5g09130/Afu5g10170/Afu5g10380/Afu5g14090/Afu6g09040/Afu6g12210/Afu6g14400/Afu7g00210/Afu7g00240/Afu7g05030/Afu7g05040/Afu7g05450/Afu7g06400/Afu7g06820/Afu7g08490/Afu8g00700/Afu8g00820/Afu8g01410/Afu8g01970/Afu…	42
Transcriptome-Up	Transcriptome-Up	GO:0006067	ethanol metabolism	6/1066	6/10	0.000273943	0.0170559	0.01675	Afu2g01040/Afu3g11070/Afu5g06240/Afu6g11430/Afu7g01000/Afu7g01010	6
Transcriptome-Up	Transcriptome-Up	GO:0015976	carbon utilization	11/1066	11/24	2.06346e-05	0.0016416	0.00161215	Afu1g13510/Afu2g12530/Afu2g16930/Afu4g11250/Afu4g11310/Afu4g13510/Afu5g03240/Afu6g03540/Afu6g07720/Afu6g14100/Afu8g06550	11
Transcriptome-Up	Transcriptome-Up	GO:0019748	secondary metabolism	72/1066	72/446	0.000769137	0.0407928	0.0400611	Afu1g04450/Afu1g10350/Afu1g10370/Afu1g11310/Afu1g15440/Afu1g17430/Afu2g01400/Afu2g04200/Afu2g04210/Afu2g05730/Afu2g05810/Afu3g01430/Afu3g02520/Afu3g02530/Afu3g03400/Afu3g03550/Afu3g03560/Afu3g03570/Afu3g03580/Afu3g12890/Afu3g12950/Afu3g13620/Afu3g15270/Afu3g15280/Afu4g00590/Afu4g00860/Afu4g03410/Afu4g13860/Afu4g14440/Afu4g14470/Afu4g14480/Afu4g14490/Afu4g14500/Afu4g14510/Afu4g14520/Afu4g14550/Afu…	72
Transcriptome-Up	Transcriptome-Up	GO:0032787	monocarboxylic acid metabolism	58/1066	58/219	1.66073e-10	7.92723e-08	7.78505e-08	Afu1g10350/Afu1g12340/Afu1g12650/Afu1g13510/Afu1g14610/Afu1g14850/Afu1g15820/Afu2g04230/Afu2g08280/Afu2g11350/Afu2g12530/Afu2g16930/Afu3g03570/Afu3g03860/Afu3g04150/Afu3g06040/Afu3g14470/Afu4g03900/Afu4g03960/Afu4g04410/Afu4g13510/Afu4g14550/Afu4g14560/Afu5g01030/Afu5g01710/Afu5g09970/Afu5g10070/Afu5g10290/Afu5g12730/Afu5g13840/Afu5g14790/Afu6g02860/Afu6g03510/Afu6g03540/Afu6g03660/Afu6g04920/Afu…	58
Transcriptome-Up	Transcriptome-Up	GO:0034219	carbohydrate transmembrane transport	17/1066	17/59	0.000171456	0.0111603	0.0109601	Afu2g10910/Afu2g11520/Afu3g01670/Afu3g01700/Afu4g02650/Afu4g14670/Afu5g00500/Afu5g01080/Afu5g02700/Afu5g02840/Afu5g06210/Afu5g14540/Afu6g03060/Afu6g14442/Afu7g00950/Afu8g01340/Afu8g07240	17
Transcriptome-Up	Transcriptome-Up	GO:0044242	cellular lipid catabolism	22/1066	22/77	2.30146e-05	0.00173457	0.00170346	Afu1g01200/Afu1g12650/Afu1g14610/Afu1g14850/Afu2g11350/Afu2g11970/Afu2g12530/Afu2g16930/Afu3g06040/Afu4g03900/Afu4g03960/Afu4g13510/Afu4g13800/Afu6g02860/Afu6g03540/Afu6g14200/Afu7g06090/Afu7g06100/Afu8g01210/Afu8g01750/Afu8g02530/Afu8g04130	22
Transcriptome-Up	Transcriptome-Up	GO:0044282	small molecule catabolism	54/1066	54/231	7.93749e-08	1.26294e-05	1.24029e-05	Afu1g12340/Afu1g12650/Afu1g13510/Afu1g14610/Afu1g14850/Afu2g01040/Afu2g04200/Afu2g04210/Afu2g04220/Afu2g04230/Afu2g04240/Afu2g06000/Afu2g11350/Afu2g12530/Afu2g13630/Afu2g16930/Afu3g00790/Afu3g03160/Afu3g05740/Afu3g06040/Afu3g14250/Afu4g03900/Afu4g03960/Afu4g13510/Afu4g14090/Afu5g01710/Afu5g06240/Afu5g07510/Afu5g08900/Afu5g08910/Afu6g02860/Afu6g03540/Afu6g04920/Afu6g07340/Afu6g07770/Afu6g08730/Afu…	54
Transcriptome-Up	Transcriptome-Up	GO:0046395	carboxylic acid catabolism	47/1066	47/147	8.2211e-12	9.86104e-09	9.68418e-09	Afu1g12340/Afu1g12650/Afu1g13510/Afu1g14610/Afu1g14850/Afu2g01040/Afu2g04200/Afu2g04220/Afu2g04230/Afu2g04240/Afu2g06000/Afu2g11350/Afu2g12530/Afu2g13630/Afu2g16930/Afu3g00790/Afu3g06040/Afu3g14250/Afu4g03900/Afu4g03960/Afu4g13510/Afu5g01710/Afu5g06240/Afu5g07510/Afu5g08910/Afu6g02860/Afu6g03540/Afu6g04920/Afu6g07340/Afu6g07770/Afu6g08730/Afu6g08750/Afu6g08760/Afu6g11430/Afu6g13490/Afu6g14100/Afu…	47
Transcriptome-Down	Transcriptome-Down	GO:0008202	steroid metabolism	12/476	12/94	0.00189368	0.0406005	0.0390696	Afu1g15100/Afu2g14600/Afu2g18010/Afu4g14770/Afu4g14780/Afu4g14790/Afu4g14800/Afu4g14810/Afu4g14820/Afu4g14830/Afu4g14840/Afu6g13940	12
Transcriptome-Down	Transcriptome-Down	GO:0009820	alkaloid metabolism	27/476	27/37	3.51308e-28	3.76602e-25	3.62402e-25	Afu1g10380/Afu1g16590/Afu2g17960/Afu2g17970/Afu2g17980/Afu2g17990/Afu2g18000/Afu2g18010/Afu2g18020/Afu2g18030/Afu2g18040/Afu2g18060/Afu4g14840/Afu6g12050/Afu6g12060/Afu6g12070/Afu6g12080/Afu6g13990/Afu8g00170/Afu8g00190/Afu8g00200/Afu8g00210/Afu8g00220/Afu8g00230/Afu8g00240/Afu8g00250/Afu8g00620	27
Transcriptome-Down	Transcriptome-Down	GO:0018904	ether metabolism	8/476	8/27	2.84889e-05	0.000985163	0.000948016	Afu7g00830/Afu8g00200/Afu8g00230/Afu8g00390/Afu8g00400/Afu8g00410/Afu8g00420/Afu8g00510	8
Transcriptome-Down	Transcriptome-Down	GO:0019748	secondary metabolism	70/476	70/446	4.54783e-19	6.09409e-17	5.86431e-17	Afu1g10380/Afu1g11010/Afu1g16590/Afu2g17530/Afu2g17540/Afu2g17550/Afu2g17960/Afu2g17970/Afu2g17980/Afu2g17990/Afu2g18000/Afu2g18010/Afu2g18020/Afu2g18030/Afu2g18040/Afu2g18060/Afu3g01400/Afu3g12120/Afu3g13640/Afu3g13650/Afu3g13660/Afu3g13670/Afu3g13680/Afu3g13690/Afu3g13700/Afu3g15290/Afu4g00210/Afu4g00220/Afu4g00225/Afu4g00230/Afu4g14770/Afu4g14780/Afu4g14790/Afu4g14800/Afu4g14810/Afu4g14820/Afu…	70
Transcriptome-Down	Transcriptome-Down	GO:0042181	ketone biosynthesis	19/476	19/91	5.29961e-08	2.9901e-06	2.87735e-06	Afu1g11010/Afu2g17990/Afu2g18040/Afu4g00210/Afu4g00220/Afu4g00225/Afu4g00230/Afu4g14770/Afu4g14780/Afu4g14790/Afu4g14800/Afu4g14810/Afu4g14820/Afu4g14830/Afu4g14840/Afu6g12060/Afu6g12070/Afu8g00250/Afu8g00620	19
Transcriptome-Down	Transcriptome-Down	GO:0043938	positive regulation of sporulation	7/476	7/39	0.00241869	0.0489215	0.0470769	Afu1g03210/Afu1g04830/Afu1g16590/Afu2g07900/Afu3g12120/Afu4g06880/Afu7g01930	7
Transcriptome-Down	Transcriptome-Down	GO:0044283	small molecule biosynthesis	38/476	38/458	0.000803312	0.0200268	0.0192716	Afu1g11010/Afu1g15260/Afu2g11300/Afu2g13080/Afu2g17990/Afu2g18020/Afu2g18030/Afu2g18040/Afu3g06530/Afu3g09890/Afu3g12120/Afu3g13550/Afu3g15090/Afu4g00210/Afu4g00220/Afu4g00225/Afu4g00230/Afu4g07360/Afu4g14770/Afu4g14780/Afu4g14790/Afu4g14800/Afu4g14810/Afu4g14820/Afu4g14830/Afu4g14840/Afu6g12060/Afu6g12070/Afu6g13990/Afu8g00200/Afu8g00230/Afu8g00250/Afu8g00390/Afu8g00400/Afu8g00410/Afu8g00420/Afu…	38
Transcriptome-Down	Transcriptome-Down	GO:0046189	phenol-containing compound biosynthesis	14/476	14/55	2.30966e-07	1.23798e-05	1.1913e-05	Afu1g11010/Afu1g16590/Afu2g17530/Afu2g17540/Afu2g17550/Afu2g17990/Afu2g18040/Afu4g00210/Afu4g00220/Afu4g00225/Afu4g00230/Afu6g12060/Afu8g00250/Afu8g00620	14
Transcriptome-Down	Transcriptome-Down	GO:0050763	depsipeptide biosynthesis	6/476	6/12	9.13115e-06	0.000337538	0.000324811	Afu1g10380/Afu2g18020/Afu4g14840/Afu6g12080/Afu6g13990/Afu8g00170	6
Transcriptome-Down	Transcriptome-Down	GO:0097176	epoxide metabolism	6/476	6/18	0.000142878	0.00425458	0.00409416	Afu7g00830/Afu8g00390/Afu8g00400/Afu8g00410/Afu8g00420/Afu8g00510	6
Transcriptome-Down	Transcriptome-Down	GO:0098657	import into cell	9/476	9/56	0.00137083	0.0312667	0.0300877	Afu2g03730/Afu2g07910/Afu2g08830/Afu2g17540/Afu4g00230/Afu4g03940/Afu5g10710/Afu7g04570/Afu8g04630	9
Transcriptome-Down	Transcriptome-Down	GO:0120255	olefinic compound biosynthesis	8/476	8/16	2.65275e-07	1.35416e-05	1.3031e-05	Afu4g14770/Afu4g14780/Afu4g14790/Afu4g14800/Afu4g14810/Afu4g14820/Afu4g14830/Afu4g14840	8
Transcriptome-Down	Transcriptome-Down	GO:1900619	acetate ester metabolism	20/476	20/29	2.35442e-20	4.20657e-18	4.04795e-18	Afu1g10380/Afu2g17960/Afu2g17970/Afu2g17980/Afu2g17990/Afu2g18000/Afu2g18010/Afu2g18020/Afu2g18030/Afu2g18040/Afu2g18060/Afu4g14770/Afu4g14780/Afu4g14790/Afu4g14800/Afu4g14810/Afu4g14820/Afu4g14830/Afu4g14840/Afu6g12050	20
Transcriptome-Down	Transcriptome-Down	GO:1900772	fumitremorgin B biosynthesis	8/476	8/10	1.20247e-09	7.16138e-08	6.89135e-08	Afu8g00170/Afu8g00190/Afu8g00200/Afu8g00210/Afu8g00220/Afu8g00230/Afu8g00240/Afu8g00250	8
Transcriptome-Down	Transcriptome-Down	GO:1901378	heteropentacyclic compound biosynthesis	14/476	14/67	3.03685e-06	0.00013022	0.00012531	Afu1g11010/Afu1g16590/Afu3g12120/Afu4g00210/Afu6g03020/Afu6g12180/Afu8g00170/Afu8g00190/Afu8g00200/Afu8g00210/Afu8g00220/Afu8g00230/Afu8g00240/Afu8g00250	14
Transcriptome-Down	Transcriptome-Down	GO:1901615	organic hydroxy compound metabolism	25/476	25/245	0.000344765	0.00923971	0.00889132	Afu1g11010/Afu1g15100/Afu1g16590/Afu2g13080/Afu2g14600/Afu2g17530/Afu2g17540/Afu2g17550/Afu2g17990/Afu2g18020/Afu2g18030/Afu2g18040/Afu4g00210/Afu4g00220/Afu4g00225/Afu4g00230/Afu4g14770/Afu4g14840/Afu6g12060/Afu6g12070/Afu6g13990/Afu8g00200/Afu8g00230/Afu8g00250/Afu8g00620	25
Transcriptome-Down	Transcriptome-Down	GO:1902086	fumagillin biosynthesis	5/476	5/17	0.00100519	0.0234253	0.022542	Afu8g00390/Afu8g00400/Afu8g00410/Afu8g00420/Afu8g00510	5
1c (right). Enrichment analysis of DEGs showing the main biological processes modulated in response to BFI interaction in K. pneumoniae according to KEGG.
ID	Description	GeneRatio	BgRatio	pvalue	p.adjust	qvalue	geneID	Count
kqu01200	Carbon metabolism	29/157	135/1972	2.22399e-07	1.60127e-05	1.42803e-05	AVR78_16545/AVR78_16605/AVR78_16885/AVR78_12340/AVR78_12345/AVR78_12350/AVR78_12355/AVR78_12360/AVR78_12365/AVR78_12380/AVR78_19900/AVR78_20420/AVR78_20475/AVR78_22415/AVR78_23580/AVR78_23955/AVR78_02055/AVR78_02715/AVR78_04795/AVR78_04810/AVR78_05845/AVR78_06280/AVR78_07040/AVR78_08235/AVR78_09635/AVR78_09655/AVR78_14685/AVR78_14785/AVR78_15365	29
kqu00020	Citrate cycle (TCA cycle)	13/157	34/1972	6.77124e-07	2.43765e-05	2.17393e-05	AVR78_16885/AVR78_12340/AVR78_12345/AVR78_12350/AVR78_12355/AVR78_12360/AVR78_12365/AVR78_12380/AVR78_20420/AVR78_22415/AVR78_02055/AVR78_02715/AVR78_14785	13
kqu02060	Phosphotransferase system (PTS)	15/157	67/1972	0.000151379	0.00363309	0.00324004	AVR78_17530/AVR78_17835/AVR78_17860/AVR78_24970/AVR78_25185/AVR78_03625/AVR78_04335/AVR78_04815/AVR78_05695/AVR78_05700/AVR78_08010/AVR78_10115/AVR78_10120/AVR78_10125/AVR78_15540	15
kqu00190	Oxidative phosphorylation	11/157	47/1972	0.000804597	0.0144828	0.0129159	AVR78_12345/AVR78_12350/AVR78_12355/AVR78_12360/AVR78_18290/AVR78_07010/AVR78_10325/AVR78_10330/AVR78_10335/AVR78_10340/AVR78_15095	11
kqu01120	Microbial metabolism in diverse environments	41/157	339/1972	0.00218318	0.0314377	0.0280366	AVR78_16545/AVR78_16605/AVR78_16885/AVR78_12340/AVR78_12345/AVR78_12350/AVR78_12355/AVR78_12360/AVR78_12365/AVR78_17810/AVR78_12380/AVR78_19900/AVR78_20420/AVR78_22415/AVR78_23580/AVR78_23955/AVR78_02055/AVR78_02605/AVR78_02715/AVR78_02805/AVR78_04795/AVR78_04810/AVR78_04815/AVR78_05845/AVR78_06280/AVR78_06840/AVR78_06950/AVR78_07040/AVR78_07795/AVR78_07985/AVR78_08235/AVR78_09605/AVR78_09635/AVR…	41
kqu00680	Methane metabolism	9/157	39/1972	0.00269916	0.0323899	0.0288858	AVR78_19900/AVR78_23955/AVR78_02055/AVR78_04795/AVR78_04810/AVR78_06280/AVR78_07040/AVR78_09635/AVR78_09655	9
kqu00053	Ascorbate and aldarate metabolism	6/157	21/1972	0.00458962	0.0435981	0.0388814	AVR78_01540/AVR78_04815/AVR78_06840/AVR78_10115/AVR78_10120/AVR78_10125	6
kqu00051	Fructose and mannose metabolism	10/157	50/1972	0.00484423	0.0435981	0.0388814	AVR78_17530/AVR78_24970/AVR78_24985/AVR78_03625/AVR78_03630/AVR78_04810/AVR78_07040/AVR78_07385/AVR78_09655/AVR78_14685	10
kqu00500	Starch and sucrose metabolism	11/157	66/1972	0.0131206	0.104965	0.0936087	AVR78_17835/AVR78_17855/AVR78_21090/AVR78_25185/AVR78_04330/AVR78_04335/AVR78_05695/AVR78_05700/AVR78_13805/AVR78_08010/AVR78_15540	11
kqu00010	Glycolysis / Gluconeogenesis	10/157	62/1972	0.0220528	0.15878	0.141602	AVR78_16605/AVR78_17855/AVR78_19900/AVR78_20420/AVR78_02715/AVR78_04810/AVR78_06280/AVR78_07040/AVR78_09655/AVR78_15365	10
kqu03018	RNA degradation	4/157	17/1972	0.0405743	0.265577	0.236845	AVR78_04810/AVR78_06570/AVR78_06760/AVR78_08265	4
kqu00920	Sulfur metabolism	23/345	39/1972	4.95089e-09	4.15875e-07	3.80437e-07	AVR78_19610/AVR78_19615/AVR78_19620/AVR78_19625/AVR78_19635/AVR78_23430/AVR78_23435/AVR78_23440/AVR78_23445/AVR78_25360/AVR78_25365/AVR78_25370/AVR78_25390/AVR78_25395/AVR78_25505/AVR78_13635/AVR78_13640/AVR78_13645/AVR78_09915/AVR78_09920/AVR78_09925/AVR78_09930/AVR78_14700	23
kqu01240	Biosynthesis of cofactors	52/345	168/1972	5.48362e-06	0.000230312	0.000210687	AVR78_16990/AVR78_17830/AVR78_18920/AVR78_19730/AVR78_20725/AVR78_12700/AVR78_12710/AVR78_12715/AVR78_12720/AVR78_21460/AVR78_21555/AVR78_21985/AVR78_21990/AVR78_22585/AVR78_22590/AVR78_22595/AVR78_22600/AVR78_22605/AVR78_22610/AVR78_22830/AVR78_23555/AVR78_24020/AVR78_13030/AVR78_13105/AVR78_25375/AVR78_25660/AVR78_25665/AVR78_25670/AVR78_25695/AVR78_25700/AVR78_25705/AVR78_25710/AVR78_25715/AVR…	52
kqu00860	Porphyrin metabolism	18/345	38/1972	1.7325e-05	0.0004851	0.000443764	AVR78_21460/AVR78_23555/AVR78_25375/AVR78_25660/AVR78_25665/AVR78_25670/AVR78_25695/AVR78_25700/AVR78_25705/AVR78_25710/AVR78_25715/AVR78_25720/AVR78_25725/AVR78_25730/AVR78_25735/AVR78_25740/AVR78_25745/AVR78_05360	18
kqu02010	ABC transporters	75/345	283/1972	2.57538e-05	0.00054083	0.000494744	AVR78_17215/AVR78_17220/AVR78_17225/AVR78_17230/AVR78_18025/AVR78_18030/AVR78_18460/AVR78_19170/AVR78_19460/AVR78_19465/AVR78_19470/AVR78_19475/AVR78_12570/AVR78_19610/AVR78_19615/AVR78_19620/AVR78_19625/AVR78_12575/AVR78_19715/AVR78_11860/AVR78_19950/AVR78_20400/AVR78_22080/AVR78_22085/AVR78_22430/AVR78_12910/AVR78_23430/AVR78_23435/AVR78_23440/AVR78_23445/AVR78_13050/AVR78_13055/AVR78_24820/AVR…	75
kqu00130	Ubiquinone and other terpenoid-quinone biosynthesis	10/345	23/1972	0.00313101	0.052601	0.0481187	AVR78_19730/AVR78_22585/AVR78_22590/AVR78_22595/AVR78_22600/AVR78_22605/AVR78_22610/AVR78_00565/AVR78_00570/AVR78_11720	10
kqu03440	Homologous recombination	12/345	31/1972	0.00396963	0.0555748	0.0508391	AVR78_25890/AVR78_25895/AVR78_25905/AVR78_00470/AVR78_03880/AVR78_04395/AVR78_05010/AVR78_09235/AVR78_10645/AVR78_10655/AVR78_12035/AVR78_14530	12
kqu00362	Benzoate degradation	13/345	39/1972	0.0117618	0.141141	0.129114	AVR78_16810/AVR78_16815/AVR78_16820/AVR78_16825/AVR78_18380/AVR78_18385/AVR78_19380/AVR78_19385/AVR78_19665/AVR78_19675/AVR78_04135/AVR78_04140/AVR78_16430	13
kqu00340	Histidine metabolism	6/345	13/1972	0.0156842	0.164684	0.15065	AVR78_21625/AVR78_21630/AVR78_21640/AVR78_21645/AVR78_21650/AVR78_15880	6
kqu00730	Thiamine metabolism	7/345	17/1972	0.0185331	0.172975	0.158235	AVR78_21555/AVR78_21985/AVR78_21990/AVR78_05730/AVR78_05735/AVR78_10215/AVR78_14560	7
kqu00550	Peptidoglycan biosynthesis	9/345	26/1972	0.0266789	0.224103	0.205006	AVR78_23840/AVR78_24725/AVR78_13095/AVR78_08660/AVR78_08665/AVR78_08670/AVR78_08675/AVR78_08685/AVR78_08690	9
kqu00360	Phenylalanine metabolism	10/345	33/1972	0.0491969	0.375685	0.343672	AVR78_19385/AVR78_19665/AVR78_19675/AVR78_19680/AVR78_19690/AVR78_19730/AVR78_21630/AVR78_16180/AVR78_16310/AVR78_16430	10

## Sheet: Fig.2C
Figure 2. Proteomics data indicate that the bacterial-fungal interaction leads to changes in carbon metabolism in A. fumigatus, and fosters translation and amino acid metabolism in K. pneumoniae.
2c. Functional enrichment analysis related to biological processes according to Gene Ontology (GO) terms of the DAPs under BFI conditions compared to A. fumigatus
exp	ID	Description	GeneRatio	BgRatio	pvalue	p.adjust	qvalue	geneID	Count
Proteome-Up	GO:0006067	ethanol metabolism	2/26	2/10	0.000219686	0.0038602	0.0025107	Afu3g11070/Afu5g06240	2
Proteome-Up	GO:0015980	energy derivation by oxidation	6/26	6/110	1.17569e-07	1.4461e-05	9.40553e-06	Afu3g07810/Afu3g11070/Afu5g06240/Afu6g08850/Afu6g12930/Afu7g05740	6
Proteome-Up	GO:0019752	carboxylic acid metabolism	7/26	7/499	7.77413e-05	0.0015937	0.00103655	Afu2g10920/Afu3g03570/Afu5g06240/Afu5g06780/Afu6g04920/Afu6g12930/Afu7g05740	7
Proteome-Up	GO:0044283	small molecule biosynthesis	5/26	5/458	0.00309832	0.0293148	0.0190666	Afu3g11070/Afu5g06240/Afu5g06780/Afu6g08850/Afu6g12930	5
Proteome-Up	GO:0046034	ATP metabolism	3/26	3/74	0.000594057	0.00746977	0.00485839	Afu3g07810/Afu3g11070/Afu5g06240	3
Proteome-Up	GO:0046395	carboxylic acid catabolism	3/26	3/147	0.00427175	0.0375304	0.02441	Afu2g10920/Afu5g06240/Afu6g04920	3
Proteome-Down	GO:0006323	DNA packaging	3/58	3/107	0.00199004	0.0379767	0.0254865	Afu1g13790/Afu2g13860/Afu3g06070	3
Proteome-Down	GO:0006333	chromatin modification	3/58	3/102	0.00173483	0.0379767	0.0254865	Afu1g13790/Afu2g13860/Afu3g06070	3
Proteome-Down	GO:0006633	fatty acid biosynthesis	2/58	2/24	0.00145164	0.0379767	0.0254865	Afu1g12530/Afu1g16710	2
Proteome-Down	GO:0030435	sporulation	4/58	4/215	0.00150884	0.0379767	0.0254865	Afu1g12530/Afu1g13790/Afu2g13440/Afu2g13860	4
Proteome-Down	GO:0031497	chromatin assembly	3/58	3/96	0.00145707	0.0379767	0.0254865	Afu1g13790/Afu2g13860/Afu3g06070	3
Proteome-Down	GO:0042273	ribosomal large subunit biogenesis	3/58	3/76	0.000739392	0.0379767	0.0254865	Afu1g10510/Afu6g02440/Afu6g12990	3
Proteome-Down	GO:0043043	translation	5/58	5/358	0.0013053	0.0379767	0.0254865	Afu1g06340/Afu1g10510/Afu4g07435/Afu5g13930/Afu6g02440	5
2c (right). Functional enrichment analysis related to biological processes according to Gene Ontology (GO) terms of the DAPs under BFI conditions compared to K. pneumoniae (right)
# background genes	# genes	category	description	FDR value	genes
1082	56	GO Biological Process	Organonitrogen compound metabolic process	8.62e-08	JG24_01735|JG24_03455|rpmE2|JG24_05480|JG24_05570|nagB|JG24_06500|JG24_07175|rpmF|JG24_08345|JG24_08985|JG24_09165|JG24_09180|nadE|JG24_10655|JG24_12125|pqqD|JG24_13740|hisG|JG24_16755|JG24_17900|pepB|glyA|rpsP|JG24_21810|patA|JG24_22785|rplU|JG24_23060|rplQ|rpsD|rplO|rpmD|rplF|rpsQ|rplP|rplV|rpsS|rplB|JG24_24255|rpmG|glnA|JG24_26145|metF|JG24_26210|argB|JG24_26220|ilvE|rplJ|rplL|pgi|JG24_28065|J…
217	25	GO Biological Process	Cellular amide metabolic process	2.17e-07	rpmE2|JG24_05480|nagB|rpmF|JG24_17900|glyA|rpsP|JG24_21810|rplU|rplQ|rpsD|rplO|rpmD|rplF|rpsQ|rplP|rplV|rpsS|rplB|JG24_24255|rpmG|metF|rplJ|rplL|panC
2813	91	GO Biological Process	Metabolic process	2.51e-06	JG24_00785|JG24_01735|gloB|JG24_03455|JG24_04000|rpmE2|JG24_05360|JG24_05480|JG24_05570|nagB|JG24_05975|JG24_06050|pgl|JG24_06500|JG24_06680|JG24_06700|JG24_07085|JG24_07175|ihfB|rpmF|JG24_08345|JG24_08370|JG24_08985|JG24_09165|JG24_09180|nadE|JG24_10270|JG24_10495|JG24_10655|JG24_10660|JG24_10700|JG24_11685|JG24_12125|JG24_12445|pqqD|JG24_12860|JG24_13275|JG24_13485|JG24_13655|JG24_13680|JG24_13…
137	19	GO Biological Process	Peptide metabolic process	4.1e-07	rpmE2|JG24_05480|rpmF|rpsP|rplU|rplQ|rpsD|rplO|rpmD|rplF|rpsQ|rplP|rplV|rpsS|rplB|JG24_24255|rpmG|rplJ|rplL
116	17	GO Biological Process	Translation	1.42e-05	rpmE2|rpmF|rpsP|rplU|rplQ|rpsD|rplO|rpmD|rplF|rpsQ|rplP|rplV|rpsS|rplB|rpmG|rplJ|rplL
171	20	GO Biological Process	Amide biosynthetic process	1.42e-05	rpmE2|JG24_05480|rpmF|JG24_17900|rpsP|rplU|rplQ|rpsD|rplO|rpmD|rplF|rpsQ|rplP|rplV|rpsS|rplB|rpmG|rplJ|rplL|panC
1010	48	GO Biological Process	Organic substance biosynthetic process	3.22e-05	rpmE2|JG24_05480|JG24_06500|JG24_06680|JG24_07175|rpmF|JG24_08345|JG24_08985|JG24_09165|JG24_09180|nadE|JG24_10655|JG24_12125|pqqD|JG24_13740|hisG|JG24_16755|JG24_16805|JG24_17900|glyA|rpsP|JG24_22785|rplU|JG24_22975|rplQ|rpsD|rplO|rpmD|rplF|rpsQ|rplP|rplV|rpsS|rplB|rpmG|glnA|JG24_26145|metF|JG24_26210|argB|JG24_26220|ilvE|rplJ|rplL|pgi|JG24_28375|panC|lpxB
270	23	GO Biological Process	Cellular protein metabolic process	0.000103	rpmE2|JG24_06500|rpmF|JG24_10655|pqqD|rpsP|JG24_21810|rplU|rplQ|rpsD|rplO|rpmD|rplF|rpsQ|rplP|rplV|rpsS|rplB|rpmG|rplJ|rplL|JG24_28065|surA
406	27	GO Biological Process	Protein metabolic process	0.000522	rpmE2|JG24_06500|rpmF|JG24_08985|JG24_10655|pqqD|pepB|rpsP|JG24_21810|rplU|JG24_23060|rplQ|rpsD|rplO|rpmD|rplF|rpsQ|rplP|rplV|rpsS|rplB|rpmG|rplJ|rplL|JG24_28065|pepA|surA
511	28	GO Biological Process	Cellular nitrogen compound biosynthetic process	0.0011	rpmE2|JG24_05480|rpmF|JG24_08345|JG24_09180|nadE|JG24_10655|JG24_12125|pqqD|JG24_13740|JG24_16805|JG24_17900|rpsP|rplU|rplQ|rpsD|rplO|rpmD|rplF|rpsQ|rplP|rplV|rpsS|rplB|rpmG|rplJ|rplL|panC
17	6	GO Biological Process	Arginine biosynthetic process	0.0036	JG24_08985|JG24_22785|JG24_26210|argB|JG24_26220|JG24_28375
29	7	GO Biological Process	Glutamine family amino acid biosynthetic process	0.0043	JG24_08985|JG24_22785|glnA|JG24_26210|argB|JG24_26220|JG24_28375
42	21	GO Biological Process	Nucleoside monophosphate biosynthetic process	4.8e-06	gpt|apt|purE|pyrD|JG24_08095|JG24_14965|JG24_15000|prs|purT|amn|JG24_16935|JG24_17980|guaA|JG24_18915|thyA|pyrE|JG24_26935|JG24_28365|carA|carB|JG24_30110
39	19	GO Biological Process	Ribonucleoside monophosphate metabolic process	0.000283	gpt|apt|purE|pyrD|JG24_08095|JG24_15000|prs|purT|amn|JG24_17980|guaA|JG24_18915|pyrE|gmk|JG24_26935|JG24_28365|carA|carB|JG24_30110
42	15	GO Biological Process	Serine family amino acid metabolic process	0.0082	JG24_01715|JG24_03520|JG24_03670|JG24_04310|JG24_09230|JG24_14630|cbl|JG24_16415|sseA|cysJ|JG24_21255|gcvT|JG24_21300|JG24_24685|metAS
45	15	GO Biological Process	Sulfur amino acid metabolic process	13	JG24_00950|JG24_03520|JG24_03805|JG24_04310|JG24_05540|mtnB|JG24_05630|JG24_10635|JG24_14630|cbl|JG24_16415|sseA|cysJ|metAS|metH
69	19	GO Biological Process	Aspartate family amino acid metabolic process	13	JG24_00950|JG24_03805|JG24_05540|mtnB|JG24_05630|asnB|JG24_06110|JG24_06755|JG24_10635|JG24_13230|JG24_15450|JG24_18550|JG24_19020|lysA|asnA|metAS|metH|aspA|thrB
133	31	GO Biological Process	Sulfur compound metabolic process	0.0015	JG24_00950|JG24_03520|JG24_03805|thiL|JG24_04125|thiI|JG24_04310|JG24_04340|JG24_05540|mtnB|JG24_05630|JG24_06110|JG24_07345|JG24_10635|JG24_14630|cbl|JG24_16415|accD|sseA|hscA|iscA|gshA|cysC|cysJ|JG24_21410|nfuA|JG24_25040|cyaY|metAS|metH|JG24_27415
238	50	GO Biological Process	Carbohydrate derivative biosynthetic process	0.000397	gpt|JG24_03870|tgt|JG24_04125|queC|apt|purE|JG24_06680|JG24_06715|JG24_06830|JG24_07255|pyrD|JG24_08095|nagZ|JG24_08855|JG24_09165|JG24_09725|JG24_15000|prs|ldcA|purT|amn|JG24_16810|JG24_16815|JG24_16935|JG24_17980|accD|JG24_18685|guaA|JG24_18915|pyrG|queF|thyA|JG24_22920|mrcA|pyrE|murI|JG24_26380|wecC|murB|JG24_26935|JG24_27415|JG24_28365|JG24_29150|deoB|carA|carB|JG24_30110|mrcB|lpxA
247	50	GO Biological Process	Carboxylic acid biosynthetic process	0.000935	JG24_00335|JG24_00950|JG24_01715|JG24_03520|JG24_03640|JG24_03645|JG24_03670|JG24_03805|acpH|JG24_04150|JG24_04155|JG24_04310|JG24_05540|mtnB|JG24_05630|asnB|JG24_06240|JG24_08175|JG24_08855|JG24_09230|JG24_09500|JG24_10635|JG24_13230|JG24_13735|JG24_14575|JG24_15590|cbl|JG24_16415|accD|JG24_18550|JG24_19615|cysJ|lysA|JG24_21300|gltB|argR|aroQ|asnA|JG24_26315|JG24_26345|hemD|metAS|metH|thrB|carA|…
222	45	GO Biological Process	Nucleobase-containing small molecule metabolic process	0.00332	JG24_00795|gpt|JG24_03490|tgt|JG24_04150|queC|JG24_04340|apt|purE|JG24_06110|gpmA|pyrD|JG24_07970|JG24_08095|JG24_08340|JG24_13520|JG24_14610|JG24_14965|JG24_15000|prs|purT|amn|JG24_16810|JG24_16935|JG24_17980|accD|glk|JG24_18685|guaA|JG24_18915|JG24_19005|pyrG|queF|thyA|pyrE|gmk|JG24_26380|JG24_26935|JG24_27415|JG24_28365|deoC|deoB|carA|carB|JG24_30110
296	60	GO Biological Process	Organophosphate metabolic process	6.47e-05	JG24_00795|gpt|JG24_03490|JG24_04000|thiL|JG24_04125|thiI|JG24_04150|JG24_04340|apt|purE|JG24_05560|JG24_06110|gpmA|JG24_06305|moaE|JG24_06770|pyrD|JG24_08095|JG24_08340|JG24_08345|JG24_08855|JG24_13520|pdxY|JG24_14610|JG24_14965|JG24_15000|prs|purT|amn|JG24_16935|JG24_17905|JG24_17980|accD|glk|JG24_18685|guaA|JG24_18915|JG24_19005|pssA|pyrG|thyA|JG24_21630|plsY|pyrE|gmk|glpK|JG24_26380|JG24_2693…
217	40	GO Biological Process	Cellular amide metabolic process	0.0078	JG24_00335|JG24_01715|JG24_04155|JG24_04340|JG24_04705|entE|leuS|asnB|JG24_06110|infA|pepN|pepT|JG24_09215|prfA|JG24_16620|accD|gltX|rplS|smpB|gshA|JG24_21410|ureC|def|fmt|rpsK|rpsN|rpmC|rplW|JG24_23520|JG24_24685|asnA|rplK|JG24_27415|hflX|rplI|prfC|rpsT|panD|panB|frr
1082	196	GO Biological Process	Organonitrogen compound metabolic process	9.01e-20	JG24_00090|JG24_00335|JG24_00795|JG24_00950|JG24_01450|JG24_01715|JG24_02545|JG24_03100|mltD|gpt|JG24_03450|JG24_03490|JG24_03520|JG24_03640|JG24_03645|JG24_03670|JG24_03805|JG24_03870|tgt|thiL|JG24_04125|thiI|JG24_04150|JG24_04155|JG24_04270|queC|JG24_04310|JG24_04340|apt|purE|JG24_04695|JG24_04705|entE|JG24_05540|mtnB|JG24_05630|lipB|leuS|asnB|JG24_06110|JG24_06240|gpmA|JG24_06305|moaE|JG24_067…
270	47	GO Biological Process	Cellular protein metabolic process	0.0056	JG24_00090|JG24_01450|JG24_02545|JG24_04150|JG24_04270|JG24_04695|JG24_04705|lipB|leuS|moaE|JG24_06770|infA|JG24_08325|JG24_09160|msrB|JG24_09215|JG24_11955|JG24_14760|prfA|JG24_16545|JG24_16620|JG24_18105|gltX|rplS|smpB|JG24_19885|JG24_22980|prmA|def|fmt|rpsK|rpsN|rpmC|rplW|JG24_23520|JG24_24685|glnL|hslV|ubiB|rplK|hflX|rplI|prfC|mogA|rpsT|surA|frr
514	89	GO Biological Process	Phosphate-containing compound metabolic process	1.91e-05	JG24_00795|JG24_02545|gpt|JG24_03490|JG24_03645|JG24_03670|JG24_04000|thiL|JG24_04125|thiI|JG24_04150|JG24_04340|apt|purE|JG24_05395|JG24_05540|JG24_05560|JG24_05905|JG24_06110|JG24_06125|JG24_06130|gpmA|JG24_06255|JG24_06305|moaE|JG24_06770|pyrD|JG24_08095|JG24_08220|JG24_08340|JG24_08345|JG24_08855|JG24_09160|JG24_09230|JG24_12045|JG24_13020|JG24_13520|pdxY|JG24_14610|JG24_14760|JG24_14965|JG24…
1010	176	GO Biological Process	Organic substance biosynthetic process	1.99e-15	JG24_00015|JG24_00335|JG24_00810|JG24_00950|JG24_01715|gpt|JG24_03400|JG24_03520|JG24_03640|JG24_03645|JG24_03670|JG24_03805|JG24_03870|acpH|tgt|thiL|JG24_04125|JG24_04130|thiI|JG24_04150|JG24_04155|queC|JG24_04310|apt|purE|JG24_04705|entE|JG24_05540|mtnB|JG24_05630|leuS|ubiF|asnB|JG24_06240|gpmA|moaE|JG24_06680|JG24_06715|JG24_06770|JG24_06830|infA|mukF|mukB|JG24_07255|pyrD|JG24_08040|JG24_08095…
1040	181	GO Biological Process	Biosynthetic process	6e-17	JG24_00015|JG24_00335|JG24_00810|JG24_00950|JG24_01715|gpt|JG24_03400|JG24_03520|JG24_03640|JG24_03645|JG24_03670|JG24_03805|JG24_03870|acpH|tgt|thiL|JG24_04125|JG24_04130|thiI|JG24_04150|JG24_04155|queC|JG24_04310|apt|purE|JG24_04705|entE|JG24_05540|mtnB|JG24_05630|JG24_05640|leuS|ubiF|asnB|JG24_06240|gpmA|moaE|JG24_06680|JG24_06715|JG24_06770|JG24_06830|infA|mukF|mukB|JG24_07255|pyrD|JG24_08040…
406	69	GO Biological Process	Protein metabolic process	0.00015	JG24_00090|JG24_01450|JG24_02545|JG24_04150|JG24_04270|JG24_04695|JG24_04705|lipB|leuS|moaE|JG24_06715|JG24_06770|JG24_06775|JG24_06830|infA|pepN|JG24_08325|pepT|JG24_09160|msrB|JG24_09215|JG24_11425|JG24_11955|JG24_14760|prfA|ldcA|JG24_16545|JG24_16620|JG24_18105|gltX|JG24_18550|iscA|JG24_18975|rplS|smpB|JG24_19885|nlpD|JG24_21280|JG24_21830|hflB|JG24_22980|prmA|def|fmt|rpsK|rpsN|rpmC|rplW|JG24_…
541	90	GO Biological Process	Phosphorus metabolic process	6.38e-05	JG24_00795|JG24_02545|gpt|JG24_03490|JG24_03645|JG24_03670|JG24_04000|thiL|JG24_04125|thiI|JG24_04150|JG24_04340|apt|purE|JG24_05395|JG24_05540|JG24_05560|JG24_05905|JG24_06110|JG24_06125|JG24_06130|gpmA|JG24_06255|JG24_06305|moaE|JG24_06770|pyrD|JG24_08095|JG24_08220|JG24_08340|JG24_08345|JG24_08855|JG24_09160|JG24_09230|JG24_09725|JG24_12045|JG24_13020|JG24_13520|pdxY|JG24_14610|JG24_14760|JG24…
576	96	GO Biological Process	Organic acid metabolic process	2.05e-05	JG24_00335|JG24_00795|JG24_00950|JG24_01715|JG24_03100|JG24_03450|JG24_03490|JG24_03520|JG24_03640|JG24_03645|JG24_03670|JG24_03805|acpH|JG24_04150|JG24_04155|JG24_04310|JG24_04340|JG24_05540|mtnB|JG24_05630|leuS|asnB|JG24_06110|JG24_06240|gpmA|JG24_06755|JG24_07000|JG24_07345|JG24_08175|JG24_08340|JG24_08855|ansA|JG24_09230|JG24_09500|JG24_09595|JG24_10635|JG24_11430|ldh|JG24_13020|JG24_13045|JG…
304	50	GO Biological Process	Cellular component organization or biogenesis	1	mltD|JG24_03870|JG24_04150|JG24_06715|JG24_06830|mukF|mukB|JG24_07255|JG24_07380|helD|rne|nagZ|JG24_08295|JG24_09165|JG24_15100|prfA|ldcA|minC|JG24_18300|der|hscA|iscA|era|rnc|bamD|rimM|parC|JG24_21670|rbfA|JG24_22770|obgE|rapZ|argR|mrcA|nfuA|secB|rph|gyrB|murI|cyaY|uvrD|murB|JG24_27195|rsgA|hflX|rsmC|prfC|surA|mrcB|frr
378	59	GO Biological Process	Aromatic compound biosynthetic process	0.0082	JG24_00335|JG24_01715|gpt|tgt|thiL|JG24_04125|thiI|queC|apt|purE|entE|JG24_06240|pyrD|JG24_08095|JG24_08345|JG24_09500|JG24_09640|JG24_13520|pdxY|JG24_14575|JG24_14965|JG24_15000|prs|purT|amn|JG24_16810|JG24_16935|JG24_17070|JG24_17980|accD|JG24_18685|guaA|JG24_18915|JG24_19005|pyrG|queF|cbiF|cbiC|thyA|nusA|JG24_22945|aroQ|pyrE|gmk|JG24_25485|JG24_26380|hemD|hemE|JG24_26935|JG24_27195|JG24_27415|…
406	63	GO Biological Process	Heterocycle biosynthetic process	0.0054	JG24_00335|JG24_01715|gpt|JG24_03640|JG24_03645|tgt|thiL|JG24_04125|thiI|queC|apt|purE|entE|moaE|JG24_06770|pyrD|JG24_08095|JG24_08345|JG24_09500|ribA|JG24_09640|JG24_13520|pdxY|JG24_14965|JG24_15000|prs|purT|amn|JG24_16810|JG24_16935|JG24_17070|JG24_17980|accD|JG24_18685|guaA|JG24_18915|JG24_19005|pyrG|queF|cbiF|cbiC|thyA|ribB|nusA|JG24_22945|pyrE|gmk|JG24_25485|JG24_26380|hemD|hemE|JG24_26935|J…
971	153	GO Biological Process	Small molecule metabolic process	4.13e-09	JG24_00335|JG24_00795|JG24_00950|JG24_01715|JG24_03100|gpt|JG24_03450|JG24_03490|JG24_03520|JG24_03640|JG24_03645|JG24_03670|JG24_03805|acpH|tgt|thiL|JG24_04125|thiI|JG24_04150|JG24_04155|queC|JG24_04310|JG24_04340|apt|purE|JG24_05540|JG24_05560|mtnB|JG24_05630|leuS|ubiF|asnB|JG24_06000|JG24_06110|JG24_06240|gpmA|galM|JG24_06255|JG24_06265|JG24_06305|JG24_06755|JG24_07000|pflA|JG24_07345|pyrD|JG2…
1625	248	GO Biological Process	Nitrogen compound metabolic process	5.13e-18	JG24_00090|JG24_00335|JG24_00795|JG24_00950|JG24_01450|JG24_01515|JG24_01715|JG24_02545|JG24_03100|tilS|mltD|gpt|JG24_03450|JG24_03490|JG24_03520|JG24_03640|JG24_03645|JG24_03670|JG24_03805|JG24_03870|tgt|thiL|JG24_04125|thiI|JG24_04150|JG24_04155|JG24_04270|queC|JG24_04310|JG24_04340|apt|purE|JG24_04695|JG24_04705|entE|JG24_05540|mtnB|JG24_05630|lipB|leuS|asnB|JG24_06110|JG24_06240|gpmA|JG24_063…
1825	271	GO Biological Process	Primary metabolic process	2.8e-20	JG24_00090|JG24_00795|JG24_00950|JG24_01450|JG24_01515|JG24_01715|JG24_02545|JG24_03100|tilS|gpt|JG24_03450|JG24_03490|JG24_03520|JG24_03640|JG24_03645|JG24_03670|JG24_03805|JG24_04000|acpH|tgt|JG24_04125|JG24_04130|thiI|JG24_04150|JG24_04270|queC|JG24_04310|JG24_04340|apt|purE|JG24_04695|JG24_04705|JG24_04770|JG24_04910|JG24_05395|JG24_05540|JG24_05560|mtnB|JG24_05630|lipB|leuS|asnB|JG24_05905|J…

## Sheet: Fig.3a-d
3. Metabolic routes adopted by A. fumigatus and K. pneumoniae upon bacterial-fungal interaction
3a. Enrichment analysis Afu downrelated metabolites in BFI compared to single culture									3b.Enrichment analysis Afu uprelated metabolites in BFI compared to single culture									3c.Enrichment analysis Kp downregulated metabolites in BFI compared to single culture									3d.Enrichment analysis Kp upregulated metabolites in BFI compared to single culture
	total	expected	hits	Raw p	Holm p	FDR				total	expected	hits	Raw p	Holm p	FDR				total	expected	hits	Raw p	Holm p	FDR				total	expected	hits	Raw p	Holm p	FDR
Arginine biosynthesis	14	0.191	6	8.43e-09	7.08e-07	7.08e-07			Alanine and aspartate and glutamate metabolism	28	0.0729	2	0.00188	0.158	0.146			Butanoate metabolism	15	0.156	3	0.000392	0.0329	0.0329			Arginine biosynthesis	14	0.0273	1	0.0271	1	0.509
Phenylalanine and tyrosine and tryptophan biosynthesis	4	0.0547	2	0.00105	0.0873	0.0392			Arginine and proline metabolism	38	0.099	2	0.00347	0.288	0.146			Citrate cycle (TCA cycle)	20	0.208	3	0.00095	0.0789	0.0399			Nicotinate and nicotinamide metabolism	15	0.0293	1	0.029	1	0.509
Purine metabolism	65	0.889	5	0.0014	0.115	0.0392			Butanoate metabolism	15	0.0391	1	0.0385	1	0.943			Propanoate metabolism	23	0.24	3	0.00145	0.119	0.0405			Histidine metabolism	16	0.0312	1	0.0309	1	0.509
D-Glutamine and D-glutamate metabolism	6	0.082	2	0.00258	0.209	0.0434			Citrate cycle (TCA cycle)	20	0.0521	1	0.0511	1	0.943			Arginine biosynthesis	14	0.146	2	0.00861	0.697	0.181			Pantothenate and CoA biosynthesis	19	0.0371	1	0.0367	1	0.509
Nitrogen metabolism	6	0.082	2	0.00258	0.209	0.0434			Pentose phosphate pathway	22	0.0573	1	0.0561	1	0.943			Histidine metabolism	16	0.167	2	0.0112	0.897	0.188			Fructose and mannose metabolism	20	0.0391	1	0.0386	1	0.509
Aminoacyl-tRNA biosynthesis	48	0.656	4	0.0034	0.269	0.0476			Glyoxylate and dicarboxylate metabolism	32	0.0833	1	0.0808	1	1			Glycolysis / Gluconeogenesis	26	0.271	2	0.0286	1	0.383			beta-Alanine metabolism	21	0.041	1	0.0405	1	0.509
Alanine and aspartate and glutamate metabolism	28	0.383	3	0.0058	0.452	0.0695												Alanine aspartate and glutamate metabolism	28	0.292	2	0.0329	1	0.383			Pentose phosphate pathway	22	0.043	1	0.0424	1	0.509
Phenylalanine metabolism	10	0.137	2	0.0075	0.578	0.0788												Phenylalanine tyrosine and tryptophan biosynthesis	4	0.0417	1	0.0411	1	0.383			Alanine aspartate and glutamate metabolism	28	0.0547	1	0.0537	1	0.564
Nicotinate and nicotinamide metabolism	15	0.205	2	0.0168	1	0.157												Riboflavin metabolism	4	0.0417	1	0.0411	1	0.383			Amino sugar and nucleotide sugar metabolism	37	0.0723	1	0.0706	1	0.659
Histidine metabolism	16	0.219	2	0.019	1	0.16												Synthesis and degradation of ketone bodies	5	0.0521	1	0.0511	1	0.429			Aminoacyl-tRNA biosynthesis	48	0.0938	1	0.0909	1	0.764
Pantothenate and CoA biosynthesis	19	0.26	2	0.0265	1	0.202												D-Glutamine and D-glutamate metabolism	6	0.0625	1	0.061	1	0.441
beta-Alanine metabolism	21	0.287	2	0.032	1	0.224												Valine leucine and isoleucine degradation	40	0.417	2	0.063	1	0.441
Glyoxylate and dicarboxylate metabolism	32	0.438	2	0.069	1	0.437												Ascorbate and aldarate metabolism	8	0.0833	1	0.0805	1	0.483
Glycine serine and threonine metabolism	33	0.451	2	0.0729	1	0.437												Valine leucine and isoleucine biosynthesis	8	0.0833	1	0.0805	1	0.483
Glycerophospholipid metabolism	36	0.492	2	0.0849	1	0.475												Aminoacyl-tRNA biosynthesis	48	0.5	2	0.0869	1	0.487
Arginine and proline metabolism	38	0.52	2	0.0932	1	0.482												Phenylalanine metabolism	10	0.104	1	0.0997	1	0.523
Pyrimidine metabolism	39	0.533	2	0.0974	1	0.482												Purine metabolism	65	0.677	2	0.145	1	0.715
Valine leucine and isoleucine biosynthesis	8	0.109	1	0.105	1	0.488												Pentose and glucuronate interconversions	18	0.188	1	0.173	1	0.763
Ubiquinone and other terpenoid-quinone biosynthesis	9	0.123	1	0.117	1	0.491												Terpenoid backbone biosynthesis	18	0.188	1	0.173	1	0.763
Vitamin B6 metabolism	9	0.123	1	0.117	1	0.491												beta-Alanine metabolism	21	0.219	1	0.199	1	0.828
Butanoate metabolism	15	0.205	1	0.187	1	0.749												Pyruvate metabolism	22	0.229	1	0.207	1	0.828
Glycerolipid metabolism	16	0.219	1	0.199	1	0.758												Lysine degradation	25	0.26	1	0.232	1	0.886
Propanoate metabolism	23	0.314	1	0.273	1	0.997												Glutathione metabolism	28	0.292	1	0.256	1	0.917
Galactose metabolism	27	0.369	1	0.313	1	1												Inositol phosphate metabolism	30	0.312	1	0.272	1	0.917
Glutathione metabolism	28	0.383	1	0.322	1	1												Glyoxylate and dicarboxylate metabolism	32	0.333	1	0.287	1	0.917
Porphyrin and chlorophyll metabolism	30	0.41	1	0.341	1	1												Glycine serine and threonine metabolism	33	0.344	1	0.295	1	0.917
Cysteine and methionine metabolism	33	0.451	1	0.368	1	1												Cysteine and methionine metabolism	33	0.344	1	0.295	1	0.917
Amino sugar and nucleotide sugar metabolism	37	0.506	1	0.403	1	1												Amino sugar and nucleotide sugar metabolism	37	0.385	1	0.324	1	0.918
Tyrosine metabolism	42	0.574	1	0.444	1	1												Fatty acid elongation	38	0.396	1	0.332	1	0.918
																		Arginine and proline metabolism	38	0.396	1	0.332	1	0.918
																		Fatty acid degradation	39	0.406	1	0.339	1	0.918
																		Tryptophan metabolism	41	0.427	1	0.353	1	0.926
																		Fatty acid biosynthesis	47	0.49	1	0.393	1	1
																		Drug metabolism - cytochrome P450	55	0.573	1	0.444	1	1

## Sheet: Fig. S2a
Supplementary Fig. 2. The differentially abundant proteins (DAPs) modulated in A. fumigatus upon interaction with K. pneumoniae and the up- and downregulated biological enrichment processes according to GSEA analysis. a, Total numbers of proteins present in the proteomes of A. fumigatus (reference strain Af293) and K. pneumoniae (ATCC 700603) (protein counts retrieved by uniprot.org/proteomes, as…

## Sheet: Fig.S3
Supplementary Fig 3. Select attributes related to metabolomic analysis in terms of pathways affected by co-cultures
Sup. Fig 3a-b. Downregulated metabolites produced by Afu											Sup. Fig 3c-d. Upregulated metabolites produced by Afu											Sup. Fig 3e-f. Downregulated and upregulated metabolites produced by Kp
	Total	Expected	Hits	Raw p	#NAME?	Holm adjust	FDR	Impact				Total	Expected	Hits	Raw p	#NAME?	Holm adjust	FDR	Impact				Total	Expected	Hits	Raw p	#NAME?	Holm adjust	FDR	Impact
Arginine biosynthesis	18	0.42857	6	0.013115	58822	0.95737	0.95737	0.35546			Arginine and proline metabolism	25	0.17007	2	0.010798	19667	0.78822	0.78822	0			Lysine degradation	17	0.30306	3	0.0028312	2548	0.24915	0.13316	0.07955
Nitrogen metabolism	5	0.11905	2	0.0051753	22861	0.37262	0.1889	0			Biotin metabolism	13	0.088435	1	0.085474	10682	1	1	0.12766			Arginine biosynthesis	18	0.32088	3	0.0033585	24739	0.29219	0.13316	0.13359
Purine metabolism	62	14762	5	0.012351	19083	0.87695	0.24454	0.03731			Butanoate metabolism	14	0.095238	1	0.091788	10372	1	1	0.4			Citrate cycle (TCA cycle)	20	0.35654	3	0.004585	23387	0.39431	0.13316	0.17629
Alanine aspartate and glutamate metabolism	22	0.52381	3	0.013399	18729	0.93795	0.24454	0.64388			Pentose phosphate pathway	18	0.12245	1	0.11668	0.93299	1	1	0			Alanine aspartate and glutamate metabolism	22	0.39219	3	0.0060526	22181	0.51447	0.13316	0.36567
Aminoacyl-tRNA biosynthesis	46	10952	4	0.020178	16951	1	0.2946	0			Valine leucine and isoleucine biosynthesis	20	0.13605	1	0.12892	0.88969	1	1	0.06635			Aminobenzoate degradation	10	0.17827	2	0.012503	1903	1	0.1663	0
Ubiquinone and other terpenoid-quinone biosynthesis	2	0.047619	1	0.047079	13272	1	0.57279	0			Citrate cycle (TCA cycle)	20	0.13605	1	0.12892	0.88969	1	1	0.09038			Propanoate metabolism	29	0.51698	3	0.013248	18778	1	0.1663	0.01938
Carbapenem biosynthesis	3	0.071429	1	0.069819	1156	1	0.6719	0			Alanine aspartate and glutamate metabolism	22	0.14966	1	0.14101	0.85076	1	1	0.1295			beta-Alanine metabolism	11	0.1961	2	0.015118	18205	1	0.1663	0
Phenylalanine tyrosine and tryptophan biosynthesis	21	0.5	2	0.086401	10635	1	0.6719	0.04288			Pyruvate metabolism	23	0.15646	1	0.147	0.83268	1	1	0			Taurine and hypotaurine metabolism	11	0.1961	2	0.015118	18205	1	0.1663	0.03571
Monobactam biosynthesis	4	0.095238	1	0.092041	1036	1	0.6719	0			Glyoxylate and dicarboxylate metabolism	26	0.17687	1	0.16477	0.78312	1	1	0.01506			Benzoate degradation	33	0.58829	3	0.018892	17237	1	0.18472	0.15425
C5-Branched dibasic acid metabolism	4	0.095238	1	0.092041	1036	1	0.6719	0														Phenylalanine metabolism	37	0.65959	3	0.025695	15902	1	0.22118	0.1131
Arginine and proline metabolism	25	0.59524	2	0.11663	0.9332	1	0.75567	0.1118														Nicotinate and nicotinamide metabolism	15	0.2674	2	0.027647	15583	1	0.22118	0
Glyoxylate and dicarboxylate metabolism	26	0.61905	2	0.12457	0.90457	1	0.75567	0														Aminoacyl-tRNA biosynthesis	45	0.80221	3	0.042807	13685	1	0.3104	0
Phenylalanine metabolism	7	0.16667	1	0.15572	0.80767	1	0.75567	0														D-Alanine metabolism	3	0.05348	1	0.052577	12792	1	0.3104	0
Taurine and hypotaurine metabolism	7	0.16667	1	0.15572	0.80767	1	0.75567	0														Valine leucine and isoleucine biosynthesis	22	0.39219	2	0.056437	12484	1	0.3104	0.02145
Glycine serine and threonine metabolism	32	0.7619	2	0.17473	0.75762	1	0.75567	0														Sulfur metabolism	22	0.39219	2	0.056437	12484	1	0.3104	0.09078
Glycerophospholipid metabolism	32	0.7619	2	0.17473	0.75762	1	0.75567	0.06839														Butanoate metabolism	22	0.39219	2	0.056437	12484	1	0.3104	0.18408
Cyanoamino acid metabolism	8	0.19048	1	0.17598	0.75454	1	0.75567	0														Valine leucine and isoleucine degradation	23	0.41002	2	0.061156	12136	1	0.31657	0.22222
Pyrimidine metabolism	34	0.80952	2	0.19218	0.71629	1	0.7794	0.05324														Synthesis and degradation of ketone bodies	4	0.071307	1	0.069509	1158	1	0.33982	0
beta-Alanine metabolism	11	0.2619	1	0.23403	0.63074	1	0.84144	0														Pyruvate metabolism	26	0.4635	2	0.076093	11187	1	0.35243	0.24896
Vitamin B6 metabolism	11	0.2619	1	0.23403	0.63074	1	0.84144	0.20513														Biosynthesis of siderophore group nonribosomal peptides	5	0.089134	1	0.086153	10647	1	0.37908	0.3
Nicotinate and nicotinamide metabolism	12	0.28571	1	0.25249	0.59775	1	0.84144	0.12469														Glyoxylate and dicarboxylate metabolism	33	0.58829	2	0.11479	0.94011	1	0.47438	0.00333
Cysteine and methionine metabolism	41	0.97619	2	0.25486	0.59369	1	0.84144	0.04453														Dioxin degradation	7	0.12479	1	0.1186	0.92593	1	0.47438	0
Fructose and mannose metabolism	14	0.33333	1	0.28816	0.54036	1	0.84144	0														Monobactam biosynthesis	8	0.14261	1	0.1344	0.8716	1	0.49281	0
Butanoate metabolism	14	0.33333	1	0.28816	0.54036	1	0.84144	0														D-Glutamine and D-glutamate metabolism	8	0.14261	1	0.1344	0.8716	1	0.49281	0
Glycerolipid metabolism	14	0.33333	1	0.28816	0.54036	1	0.84144	0.06118														Purine metabolism	75	1337	3	0.14462	0.83976	1	0.50907	0.00824
Tyrosine metabolism	15	0.35714	1	0.30539	0.51515	1	0.85743	0														Tryptophan metabolism	10	0.17827	1	0.16521	0.78197	1	0.53846	0
Lysine biosynthesis	16	0.38095	1	0.32221	0.49186	1	0.87116	0														C5-Branched dibasic acid metabolism	10	0.17827	1	0.16521	0.78197	1	0.53846	0.25
Galactose metabolism	17	0.40476	1	0.33865	0.47025	1	0.8829	0.15385														Cysteine and methionine metabolism	46	0.82003	2	0.19632	0.70703	1	0.61702	0.01644
Valine	leucine and isoleucine biosynthesis	20	0.47619	1	0.38571	0.41374	1	0.97092														Lysine biosynthesis	13	0.23175	1	0.20947	0.67888	1	0.63563	0
Porphyrin and chlorophyll metabolism	23	0.54762	1	0.42957	0.36697	1	1	0														Riboflavin metabolism	14	0.24958	1	0.22372	0.6503	1	0.65624	0.04762
Amino sugar and nucleotide sugar metabolism	24	0.57143	1	0.44351	0.35309	1	1	0														Terpenoid backbone biosynthesis	16	0.28523	1	0.25149	0.59948	1	0.68592	0
Glutathione metabolism	26	0.61905	1	0.47044	0.3275	1	1	0.02912														Cyanoamino acid metabolism	17	0.30306	1	0.26502	0.57673	1	0.68592	0
																						Inositol phosphate metabolism	17	0.30306	1	0.26502	0.57673	1	0.68592	0
																						Peptidoglycan biosynthesis	17	0.30306	1	0.26502	0.57673	1	0.68592	0.09314
																						Ascorbate and aldarate metabolism	18	0.32088	1	0.27831	0.55547	1	0.69975	0
																						Tyrosine metabolism	21	0.37436	1	0.31683	0.49917	1	0.73372	0
																						Xylene degradation	21	0.37436	1	0.31683	0.49917	1	0.73372	0
																						Pantothenate and CoA biosynthesis	21	0.37436	1	0.31683	0.49917	1	0.73372	0
																						Phenylalanine tyrosine and tryptophan biosynthesis	23	0.41002	1	0.34142	0.46671	1	0.77038	0.00046
																						Pentose phosphate pathway	27	0.48132	1	0.38808	0.41108	1	0.85378	0.09114
																						Methane metabolism	28	0.49915	1	0.39925	0.39876	1	0.85692	0
																						Glycolysis / Gluconeogenesis	30	0.5348	1	0.421	0.37572	1	0.88209	0.04719
																						Arginine and proline metabolism	31	0.55263	1	0.43159	0.36493	1	0.88325	0
																						Pentose and glucuronate interconversions	34	0.60611	1	0.46227	0.33511	1	0.92453	0
																						Glycine serine and threonine metabolism	37	0.65959	1	0.49136	0.3086	1	0.95791	0
																						Amino sugar and nucleotide sugar metabolism	38	0.67742	1	0.50073	0.3004	1	0.95791	0.08259
																						Fatty acid degradation	41	0.7309	1	0.52784	0.2775	1	0.98829	0.19932
																						Fatty acid biosynthesis	46	0.82003	1	0.56993	0.24418	1	1	0.00079
																						Pyrimidine metabolism	49	0.87351	1	0.59344	0.22662	1	1	0.01623

## Sheet: Fig.S4b
Supplementary Fig S4. Overlapping of main biological processes modulated in A. fumigatus upon interaction with K. pneumoniae
Cluster	exp	ID	Description	GeneRatio	BgRatio	pvalue	p.adjust	qvalue	geneID	Count
Proteome-Up	Proteome-Up	GO:0015980	energy derivation by oxidation of organic compounds	6/21	110/9225	1.17569e-07	1.4461e-05	9.40553e-06	Afu3g07810/Afu3g11070/Afu5g06240/Afu6g08850/Afu6g12930/Afu7g05740	6
Proteome-Up	Proteome-Up	GO:0019752	carboxylic acid metabolic process	7/21	499/9225	7.77413e-05	0.0015937	0.00103655	Afu2g10920/Afu3g03570/Afu5g06240/Afu5g06780/Afu6g04920/Afu6g12930/Afu7g05740	7
Proteome-Up	Proteome-Up	GO:0006067	ethanol metabolic process	2/21	10/9225	0.000219686	0.0038602	0.0025107	Afu3g11070/Afu5g06240	2
Proteome-Up	Proteome-Up	GO:0034309	primary alcohol biosynthetic process	2/21	15/9225	0.000509094	0.00746977	0.00485839	Afu3g11070/Afu5g06240	2
Proteome-Up	Proteome-Up	GO:0046034	ATP metabolic process	3/21	74/9225	0.000594057	0.00746977	0.00485839	Afu3g07810/Afu3g11070/Afu5g06240	3
Proteome-Up	Proteome-Up	GO:0044283	small molecule biosynthetic process	5/21	458/9225	0.00309832	0.0293148	0.0190666	Afu3g11070/Afu5g06240/Afu5g06780/Afu6g08850/Afu6g12930	5
Proteome-Up	Proteome-Up	GO:0046395	carboxylic acid catabolism	3/21	147/9225	0.00427175	0.0375304	0.02441	Afu2g10920/Afu5g06240/Afu6g04920	3
Transcriptome-Up	Transcriptome-Up	GO:0046395	carboxylic acid catabolism	47/1033	147/9225	8.2211e-12	9.86104e-09	9.68418e-09	Afu1g12340/Afu1g12650/Afu1g13510/Afu1g14610/Afu1g14850/Afu2g01040/Afu2g04200/Afu2g04220/Afu2g04230/Afu2g04240/Afu2g06000/Afu2g11350/Afu2g12530/Afu2g13630/Afu2g16930/Afu3g00790/Afu3g06040/Afu3g14250/Afu4g03900/Afu4g03960/Afu4g13510/Afu5g01710/Afu5g06240/Afu5g07510/Afu5g08910/Afu6g02860/Afu6g03540/Afu6g04920/Afu6g07340/Afu6g07770/Afu6g08730/Afu6g08750/Afu6g08760/Afu6g11430/Afu6g13490/Afu6g14100/Afu…	47
Transcriptome-Up	Transcriptome-Up	GO:0016054	organic acid catabolism	48/1033	154/9225	1.37724e-11	9.86104e-09	9.68418e-09	Afu1g12340/Afu1g12650/Afu1g13510/Afu1g14610/Afu1g14850/Afu2g01040/Afu2g04200/Afu2g04210/Afu2g04220/Afu2g04230/Afu2g04240/Afu2g06000/Afu2g11350/Afu2g12530/Afu2g13630/Afu2g16930/Afu3g00790/Afu3g06040/Afu3g14250/Afu4g03900/Afu4g03960/Afu4g13510/Afu5g01710/Afu5g06240/Afu5g07510/Afu5g08910/Afu6g02860/Afu6g03540/Afu6g04920/Afu6g07340/Afu6g07770/Afu6g08730/Afu6g08750/Afu6g08760/Afu6g11430/Afu6g13490/Afu…	48
Transcriptome-Up	Transcriptome-Up	GO:0032787	monocarboxylic acid metabolic process	58/1033	219/9225	1.66073e-10	7.92723e-08	7.78505e-08	Afu1g10350/Afu1g12340/Afu1g12650/Afu1g13510/Afu1g14610/Afu1g14850/Afu1g15820/Afu2g04230/Afu2g08280/Afu2g11350/Afu2g12530/Afu2g16930/Afu3g03570/Afu3g03860/Afu3g04150/Afu3g06040/Afu3g14470/Afu4g03900/Afu4g03960/Afu4g04410/Afu4g13510/Afu4g14550/Afu4g14560/Afu5g01030/Afu5g01710/Afu5g09970/Afu5g10070/Afu5g10290/Afu5g12730/Afu5g13840/Afu5g14790/Afu6g02860/Afu6g03510/Afu6g03540/Afu6g03660/Afu6g04920/Afu…	58
Transcriptome-Up	Transcriptome-Up	GO:0000272	polysaccharide catabolism	42/1033	156/9225	3.42258e-08	6.12643e-06	6.01654e-06	Afu1g01660/Afu1g03600/Afu1g11460/Afu1g17410/Afu2g00620/Afu2g00710/Afu2g00920/Afu2g09350/Afu2g14360/Afu2g14530/Afu2g14540/Afu3g00270/Afu3g00380/Afu3g14980/Afu4g00390/Afu4g13770/Afu5g03760/Afu5g09130/Afu5g10170/Afu5g10380/Afu5g14090/Afu6g09040/Afu6g12210/Afu6g14400/Afu7g00210/Afu7g00240/Afu7g05030/Afu7g05040/Afu7g05450/Afu7g06400/Afu7g06820/Afu7g08490/Afu8g00700/Afu8g00820/Afu8g01410/Afu8g01970/Afu…	42
Transcriptome-Up	Transcriptome-Up	GO:0044282	small molecule catabolism	54/1033	231/9225	7.93749e-08	1.26294e-05	1.24029e-05	Afu1g12340/Afu1g12650/Afu1g13510/Afu1g14610/Afu1g14850/Afu2g01040/Afu2g04200/Afu2g04210/Afu2g04220/Afu2g04230/Afu2g04240/Afu2g06000/Afu2g11350/Afu2g12530/Afu2g13630/Afu2g16930/Afu3g00790/Afu3g03160/Afu3g05740/Afu3g06040/Afu3g14250/Afu4g03900/Afu4g03960/Afu4g13510/Afu4g14090/Afu5g01710/Afu5g06240/Afu5g07510/Afu5g08900/Afu5g08910/Afu6g02860/Afu6g03540/Afu6g04920/Afu6g07340/Afu6g07770/Afu6g08730/Afu…	54
Transcriptome-Up	Transcriptome-Up	GO:0015976	carbon utilization	11/1033	24/9225	2.06346e-05	0.0016416	0.00161215	Afu1g13510/Afu2g12530/Afu2g16930/Afu4g11250/Afu4g11310/Afu4g13510/Afu5g03240/Afu6g03540/Afu6g07720/Afu6g14100/Afu8g06550	11
Transcriptome-Up	Transcriptome-Up	GO:0044242	cellular lipid catabolism	22/1033	77/9225	2.30146e-05	0.00173457	0.00170346	Afu1g01200/Afu1g12650/Afu1g14610/Afu1g14850/Afu2g11350/Afu2g11970/Afu2g12530/Afu2g16930/Afu3g06040/Afu4g03900/Afu4g03960/Afu4g13510/Afu4g13800/Afu6g02860/Afu6g03540/Afu6g14200/Afu7g06090/Afu7g06100/Afu8g01210/Afu8g01750/Afu8g02530/Afu8g04130	22
Transcriptome-Up	Transcriptome-Up	GO:0034219	carbohydrate transmembrane transport	17/1033	59/9225	0.000171456	0.0111603	0.0109601	Afu2g10910/Afu2g11520/Afu3g01670/Afu3g01700/Afu4g02650/Afu4g14670/Afu5g00500/Afu5g01080/Afu5g02700/Afu5g02840/Afu5g06210/Afu5g14540/Afu6g03060/Afu6g14442/Afu7g00950/Afu8g01340/Afu8g07240	17
Transcriptome-Up	Transcriptome-Up	GO:0006067	ethanol metabolic process	6/1033	10/9225	0.000273943	0.0170559	0.01675	Afu2g01040/Afu3g11070/Afu5g06240/Afu6g11430/Afu7g01000/Afu7g01010	6
Transcriptome-Up	Transcriptome-Up	GO:0019748	secondary metabolic process	72/1033	446/9225	0.000769137	0.0407928	0.0400611	Afu1g04450/Afu1g10350/Afu1g10370/Afu1g11310/Afu1g15440/Afu1g17430/Afu2g01400/Afu2g04200/Afu2g04210/Afu2g05730/Afu2g05810/Afu3g01430/Afu3g02520/Afu3g02530/Afu3g03400/Afu3g03550/Afu3g03560/Afu3g03570/Afu3g03580/Afu3g12890/Afu3g12950/Afu3g13620/Afu3g15270/Afu3g15280/Afu4g00590/Afu4g00860/Afu4g03410/Afu4g13860/Afu4g14440/Afu4g14470/Afu4g14480/Afu4g14490/Afu4g14500/Afu4g14510/Afu4g14520/Afu4g14550/Afu…	72
Proteome-Down	Proteome-Down	GO:0006412	translation	5/22	296/9225	0.000552337	0.0379767	0.0254865	Afu1g06340/Afu1g10510/Afu4g07435/Afu5g13930/Afu6g02440	5
Proteome-Down	Proteome-Down	GO:0006334	nucleosome assembly	2/22	15/9225	0.000559478	0.0379767	0.0254865	Afu2g13860/Afu3g06070	2
Proteome-Down	Proteome-Down	GO:0042273	ribosomal large subunit biogenesis	3/22	76/9225	0.000739392	0.0379767	0.0254865	Afu1g10510/Afu6g02440/Afu6g12990	3
Proteome-Down	Proteome-Down	GO:0043043	peptide biosynthetic process	5/22	358/9225	0.0013053	0.0379767	0.0254865	Afu1g06340/Afu1g10510/Afu4g07435/Afu5g13930/Afu6g02440	5
Proteome-Down	Proteome-Down	GO:0006633	fatty acid biosynthetic process	2/22	24/9225	0.00145164	0.0379767	0.0254865	Afu1g12530/Afu1g16710	2
Proteome-Down	Proteome-Down	GO:0031497	chromatin assembly	3/22	96/9225	0.00145707	0.0379767	0.0254865	Afu1g13790/Afu2g13860/Afu3g06070	3
Proteome-Down	Proteome-Down	GO:0030435	sporulation resulting in formation of a cellular spore	4/22	215/9225	0.00150884	0.0379767	0.0254865	Afu1g12530/Afu1g13790/Afu2g13440/Afu2g13860	4
Proteome-Down	Proteome-Down	GO:0006333	chromatin assembly or disassembly	3/22	102/9225	0.00173483	0.0379767	0.0254865	Afu1g13790/Afu2g13860/Afu3g06070	3
Proteome-Down	Proteome-Down	GO:0006518	peptide metabolic process	5/22	389/9225	0.00188786	0.0379767	0.0254865	Afu1g06340/Afu1g10510/Afu4g07435/Afu5g13930/Afu6g02440	5
Proteome-Down	Proteome-Down	GO:0006323	DNA packaging	3/22	107/9225	0.00199004	0.0379767	0.0254865	Afu1g13790/Afu2g13860/Afu3g06070	3
Proteome-Down	Proteome-Down	GO:0034401	chromatin organization involved in regulation of transcription	3/22	107/9225	0.00199004	0.0379767	0.0254865	Afu1g13790/Afu2g13860/Afu3g06070	3
Proteome-Down	Proteome-Down	GO:0097549	chromatin organization involved in negative regulation of transcription	3/22	107/9225	0.00199004	0.0379767	0.0254865	Afu1g13790/Afu2g13860/Afu3g06070	3
Proteome-Down	Proteome-Down	GO:0048646	anatomical structure formation involved in morphogenesis	4/22	237/9225	0.00215783	0.038011	0.0255096	Afu1g12530/Afu1g13790/Afu2g13440/Afu2g13860	4
Transcriptome-Down	Transcriptome-Down	GO:0009820	alkaloid metabolic process	27/448	37/9225	3.51308e-28	3.76602e-25	3.62402e-25	Afu1g10380/Afu1g16590/Afu2g17960/Afu2g17970/Afu2g17980/Afu2g17990/Afu2g18000/Afu2g18010/Afu2g18020/Afu2g18030/Afu2g18040/Afu2g18060/Afu4g14840/Afu6g12050/Afu6g12060/Afu6g12070/Afu6g12080/Afu6g13990/Afu8g00170/Afu8g00190/Afu8g00200/Afu8g00210/Afu8g00220/Afu8g00230/Afu8g00240/Afu8g00250/Afu8g00620	27
Transcriptome-Down	Transcriptome-Down	GO:0009821	alkaloid biosynthetic process	26/448	35/9225	1.62342e-27	4.93636e-25	4.75023e-25	Afu1g10380/Afu1g16590/Afu2g17960/Afu2g17970/Afu2g17980/Afu2g17990/Afu2g18000/Afu2g18010/Afu2g18020/Afu2g18030/Afu2g18040/Afu2g18060/Afu4g14840/Afu6g12050/Afu6g12060/Afu6g12070/Afu6g12080/Afu6g13990/Afu8g00170/Afu8g00190/Afu8g00200/Afu8g00210/Afu8g00220/Afu8g00230/Afu8g00240/Afu8g00250	26
Transcriptome-Down	Transcriptome-Down	GO:0035835	indole alkaloid biosynthetic process	25/448	32/9225	1.84192e-27	4.93636e-25	4.75023e-25	Afu1g10380/Afu2g17960/Afu2g17970/Afu2g17980/Afu2g17990/Afu2g18000/Afu2g18010/Afu2g18020/Afu2g18030/Afu2g18040/Afu2g18060/Afu4g14840/Afu6g12050/Afu6g12060/Afu6g12070/Afu6g12080/Afu6g13990/Afu8g00170/Afu8g00190/Afu8g00200/Afu8g00210/Afu8g00220/Afu8g00230/Afu8g00240/Afu8g00250	25
Transcriptome-Down	Transcriptome-Down	GO:1900619	acetate ester metabolic process	20/448	29/9225	2.35442e-20	4.20657e-18	4.04795e-18	Afu1g10380/Afu2g17960/Afu2g17970/Afu2g17980/Afu2g17990/Afu2g18000/Afu2g18010/Afu2g18020/Afu2g18030/Afu2g18040/Afu2g18060/Afu4g14770/Afu4g14780/Afu4g14790/Afu4g14800/Afu4g14810/Afu4g14820/Afu4g14830/Afu4g14840/Afu6g12050	20
Transcriptome-Down	Transcriptome-Down	GO:1900620	acetate ester biosynthetic process	20/448	29/9225	2.35442e-20	4.20657e-18	4.04795e-18	Afu1g10380/Afu2g17960/Afu2g17970/Afu2g17980/Afu2g17990/Afu2g18000/Afu2g18010/Afu2g18020/Afu2g18030/Afu2g18040/Afu2g18060/Afu4g14770/Afu4g14780/Afu4g14790/Afu4g14800/Afu4g14810/Afu4g14820/Afu4g14830/Afu4g14840/Afu6g12050	20
Transcriptome-Down	Transcriptome-Down	GO:0044550	secondary metabolite biosynthetic process	70/448	429/9225	4.90113e-20	7.50573e-18	7.22271e-18	Afu1g10380/Afu1g11010/Afu1g16590/Afu2g17530/Afu2g17540/Afu2g17550/Afu2g17960/Afu2g17970/Afu2g17980/Afu2g17990/Afu2g18000/Afu2g18010/Afu2g18020/Afu2g18030/Afu2g18040/Afu2g18060/Afu3g01400/Afu3g12120/Afu3g13640/Afu3g13650/Afu3g13660/Afu3g13670/Afu3g13680/Afu3g13690/Afu3g13700/Afu3g15290/Afu4g00210/Afu4g00220/Afu4g00225/Afu4g00230/Afu4g14770/Afu4g14780/Afu4g14790/Afu4g14800/Afu4g14810/Afu4g14820/Afu…	70
Transcriptome-Down	Transcriptome-Down	GO:0019748	secondary metabolic process	70/448	446/9225	4.54783e-19	6.09409e-17	5.86431e-17	Afu1g10380/Afu1g11010/Afu1g16590/Afu2g17530/Afu2g17540/Afu2g17550/Afu2g17960/Afu2g17970/Afu2g17980/Afu2g17990/Afu2g18000/Afu2g18010/Afu2g18020/Afu2g18030/Afu2g18040/Afu2g18060/Afu3g01400/Afu3g12120/Afu3g13640/Afu3g13650/Afu3g13660/Afu3g13670/Afu3g13680/Afu3g13690/Afu3g13700/Afu3g15290/Afu4g00210/Afu4g00220/Afu4g00225/Afu4g00230/Afu4g14770/Afu4g14780/Afu4g14790/Afu4g14800/Afu4g14810/Afu4g14820/Afu…	70
Transcriptome-Down	Transcriptome-Down	GO:1900770	fumitremorgin B metabolic process	8/448	10/9225	1.20247e-09	7.16138e-08	6.89135e-08	Afu8g00170/Afu8g00190/Afu8g00200/Afu8g00210/Afu8g00220/Afu8g00230/Afu8g00240/Afu8g00250	8
Transcriptome-Down	Transcriptome-Down	GO:1900772	fumitremorgin B biosynthetic process	8/448	10/9225	1.20247e-09	7.16138e-08	6.89135e-08	Afu8g00170/Afu8g00190/Afu8g00200/Afu8g00210/Afu8g00220/Afu8g00230/Afu8g00240/Afu8g00250	8
Transcriptome-Down	Transcriptome-Down	GO:1900810	helvolic acid metabolic process	8/448	10/9225	1.20247e-09	7.16138e-08	6.89135e-08	Afu4g14770/Afu4g14780/Afu4g14790/Afu4g14800/Afu4g14810/Afu4g14820/Afu4g14830/Afu4g14840	8
Transcriptome-Down	Transcriptome-Down	GO:1900812	helvolic acid biosynthetic process	8/448	10/9225	1.20247e-09	7.16138e-08	6.89135e-08	Afu4g14770/Afu4g14780/Afu4g14790/Afu4g14800/Afu4g14810/Afu4g14820/Afu4g14830/Afu4g14840	8
Transcriptome-Down	Transcriptome-Down	GO:0042181	ketone biosynthetic process	19/448	91/9225	5.29961e-08	2.9901e-06	2.87735e-06	Afu1g11010/Afu2g17990/Afu2g18040/Afu4g00210/Afu4g00220/Afu4g00225/Afu4g00230/Afu4g14770/Afu4g14780/Afu4g14790/Afu4g14800/Afu4g14810/Afu4g14820/Afu4g14830/Afu4g14840/Afu6g12060/Afu6g12070/Afu8g00250/Afu8g00620	19
Transcriptome-Down	Transcriptome-Down	GO:0046189	phenol-containing compound biosynthetic process	14/448	55/9225	2.30966e-07	1.23798e-05	1.1913e-05	Afu1g11010/Afu1g16590/Afu2g17530/Afu2g17540/Afu2g17550/Afu2g17990/Afu2g18040/Afu4g00210/Afu4g00220/Afu4g00225/Afu4g00230/Afu6g12060/Afu8g00250/Afu8g00620	14
Transcriptome-Down	Transcriptome-Down	GO:0120255	olefinic compound biosynthetic process	8/448	16/9225	2.65275e-07	1.35416e-05	1.3031e-05	Afu4g14770/Afu4g14780/Afu4g14790/Afu4g14800/Afu4g14810/Afu4g14820/Afu4g14830/Afu4g14840	8
Transcriptome-Down	Transcriptome-Down	GO:0018958	phenol-containing compound metabolic process	14/448	65/9225	2.06951e-06	9.64571e-05	9.282e-05	Afu1g11010/Afu1g16590/Afu2g17530/Afu2g17540/Afu2g17550/Afu2g17990/Afu2g18040/Afu4g00210/Afu4g00220/Afu4g00225/Afu4g00230/Afu6g12060/Afu8g00250/Afu8g00620	14
Transcriptome-Down	Transcriptome-Down	GO:1901376	organic heteropentacyclic compound metabolic process	14/448	67/9225	3.03685e-06	0.00013022	0.00012531	Afu1g11010/Afu1g16590/Afu3g12120/Afu4g00210/Afu6g03020/Afu6g12180/Afu8g00170/Afu8g00190/Afu8g00200/Afu8g00210/Afu8g00220/Afu8g00230/Afu8g00240/Afu8g00250	14
Transcriptome-Down	Transcriptome-Down	GO:1901378	organic heteropentacyclic compound biosynthetic process	14/448	67/9225	3.03685e-06	0.00013022	0.00012531	Afu1g11010/Afu1g16590/Afu3g12120/Afu4g00210/Afu6g03020/Afu6g12180/Afu8g00170/Afu8g00190/Afu8g00200/Afu8g00210/Afu8g00220/Afu8g00230/Afu8g00240/Afu8g00250	14
Transcriptome-Down	Transcriptome-Down	GO:0050761	depsipeptide metabolic process	6/448	12/9225	9.13115e-06	0.000337538	0.000324811	Afu1g10380/Afu2g18020/Afu4g14840/Afu6g12080/Afu6g13990/Afu8g00170	6
Transcriptome-Down	Transcriptome-Down	GO:0050763	depsipeptide biosynthetic process	6/448	12/9225	9.13115e-06	0.000337538	0.000324811	Afu1g10380/Afu2g18020/Afu4g14840/Afu6g12080/Afu6g13990/Afu8g00170	6
Transcriptome-Down	Transcriptome-Down	GO:1900555	emericellamide metabolic process	6/448	12/9225	9.13115e-06	0.000337538	0.000324811	Afu1g10380/Afu2g18020/Afu4g14840/Afu6g12080/Afu6g13990/Afu8g00170	6
Transcriptome-Down	Transcriptome-Down	GO:1900557	emericellamide biosynthetic process	6/448	12/9225	9.13115e-06	0.000337538	0.000324811	Afu1g10380/Afu2g18020/Afu4g14840/Afu6g12080/Afu6g13990/Afu8g00170	6
Transcriptome-Down	Transcriptome-Down	GO:1901617	organic hydroxy compound biosynthetic process	22/448	171/9225	2.59945e-05	0.000928869	0.000893845	Afu1g11010/Afu1g16590/Afu2g17530/Afu2g17540/Afu2g17550/Afu2g17990/Afu2g18020/Afu2g18030/Afu2g18040/Afu4g00210/Afu4g00220/Afu4g00225/Afu4g00230/Afu4g14770/Afu4g14840/Afu6g12060/Afu6g12070/Afu6g13990/Afu8g00200/Afu8g00230/Afu8g00250/Afu8g00620	22
Transcriptome-Down	Transcriptome-Down	GO:0018904	ether metabolic process	8/448	27/9225	2.84889e-05	0.000985163	0.000948016	Afu7g00830/Afu8g00200/Afu8g00230/Afu8g00390/Afu8g00400/Afu8g00410/Afu8g00420/Afu8g00510	8
Transcriptome-Down	Transcriptome-Down	GO:0042180	cellular ketone metabolic process	19/448	137/9225	3.22735e-05	0.00108116	0.0010404	Afu1g11010/Afu2g17990/Afu2g18040/Afu4g00210/Afu4g00220/Afu4g00225/Afu4g00230/Afu4g14770/Afu4g14780/Afu4g14790/Afu4g14800/Afu4g14810/Afu4g14820/Afu4g14830/Afu4g14840/Afu6g12060/Afu6g12070/Afu8g00250/Afu8g00620	19
Transcriptome-Down	Transcriptome-Down	GO:0097176	epoxide metabolic process	6/448	18/9225	0.000142878	0.00425458	0.00409416	Afu7g00830/Afu8g00390/Afu8g00400/Afu8g00410/Afu8g00420/Afu8g00510	6
Transcriptome-Down	Transcriptome-Down	GO:1901615	organic hydroxy compound metabolic process	25/448	245/9225	0.000344765	0.00923971	0.00889132	Afu1g11010/Afu1g15100/Afu1g16590/Afu2g13080/Afu2g14600/Afu2g17530/Afu2g17540/Afu2g17550/Afu2g17990/Afu2g18020/Afu2g18030/Afu2g18040/Afu4g00210/Afu4g00220/Afu4g00225/Afu4g00230/Afu4g14770/Afu4g14840/Afu6g12060/Afu6g12070/Afu6g13990/Afu8g00200/Afu8g00230/Afu8g00250/Afu8g00620	25
Transcriptome-Down	Transcriptome-Down	GO:0044283	small molecule biosynthetic process	38/448	458/9225	0.000803312	0.0200268	0.0192716	Afu1g11010/Afu1g15260/Afu2g11300/Afu2g13080/Afu2g17990/Afu2g18020/Afu2g18030/Afu2g18040/Afu3g06530/Afu3g09890/Afu3g12120/Afu3g13550/Afu3g15090/Afu4g00210/Afu4g00220/Afu4g00225/Afu4g00230/Afu4g07360/Afu4g14770/Afu4g14780/Afu4g14790/Afu4g14800/Afu4g14810/Afu4g14820/Afu4g14830/Afu4g14840/Afu6g12060/Afu6g12070/Afu6g13990/Afu8g00200/Afu8g00230/Afu8g00250/Afu8g00390/Afu8g00400/Afu8g00410/Afu8g00420/Afu…	38
Transcriptome-Down	Transcriptome-Down	GO:0043945	positive regulation of asexual sporulation resulting in formation of a cellular spore	5/448	17/9225	0.00100519	0.0234253	0.022542	Afu1g04830/Afu1g16590/Afu2g07900/Afu3g12120/Afu4g06880	5
Transcriptome-Down	Transcriptome-Down	GO:1902086	fumagillin biosynthetic process	5/448	17/9225	0.00100519	0.0234253	0.022542	Afu8g00390/Afu8g00400/Afu8g00410/Afu8g00420/Afu8g00510	5
Transcriptome-Down	Transcriptome-Down	GO:0098657	import into cell	9/448	56/9225	0.00137083	0.0312667	0.0300877	Afu2g03730/Afu2g07910/Afu2g08830/Afu2g17540/Afu4g00230/Afu4g03940/Afu5g10710/Afu7g04570/Afu8g04630	9
Transcriptome-Down	Transcriptome-Down	GO:1903666	positive regulation of asexual reproduction	6/448	27/9225	0.00156992	0.0343461	0.033051	Afu1g03210/Afu1g04830/Afu1g16590/Afu2g07900/Afu3g12120/Afu4g06880	6
Transcriptome-Down	Transcriptome-Down	GO:0008202	steroid metabolic process	12/448	94/9225	0.00189368	0.0406005	0.0390696	Afu1g15100/Afu2g14600/Afu2g18010/Afu4g14770/Afu4g14780/Afu4g14790/Afu4g14800/Afu4g14810/Afu4g14820/Afu4g14830/Afu4g14840/Afu6g13940	12
Transcriptome-Down	Transcriptome-Down	GO:0034305	regulation of asexual sporulation	9/448	59/9225	0.00199929	0.0412161	0.039662	Afu1g03210/Afu1g04830/Afu1g16590/Afu2g07900/Afu2g13770/Afu3g12120/Afu4g06880/Afu4g09770/Afu7g01930	9
Transcriptome-Down	Transcriptome-Down	GO:0043938	positive regulation of sporulation	7/448	39/9225	0.00241869	0.0489215	0.0470769	Afu1g03210/Afu1g04830/Afu1g16590/Afu2g07900/Afu3g12120/Afu4g06880/Afu7g01930	7

## Sheet: Fig. S5a
Supplementary Fig 5.Validation of OMICS data
								metR
							samples		Afua 2016	AfuA R3 15.11	AfuaKp 2016	AfuAKp R1 15.11	AfuAKp R2 15.11	AfuAKp R3 15.11	AfuAR2 15.11
							RQ		0.407555	1	3.00697	3.17748	2.33917	4.59799	0.859649
							FC	0.755735	0.539283	1.32322	3.97887	4.20449	3.09522		1.1375
								AfuA	AfuA+Kp
							AVERAGE	1	3.75953
							STD	0.334482	0.478679
								ctf1A
							samples		Afua 2016	AfuA R3 15.11	AfuaKp 2016	AfuAKp R1 15.11	AfuAKp R2 15.11	AfuAKp R3 15.11	AfuAR2 15.11
							RQ		0.482876	1	4.80824	9.80937	4.39956	14.1752	1.28265
							FC	0.921843	0.523816	1.08478	5.2159	10.641		15.3771	1.3914
								AfuA	AfuA+Kp
							AVERAGE	1	10.4113
							STD	0.359228	4.15146
								blrA
							samples		AfuA R1_15.11	AfuA R3 15.11	AfuaKp 2016	AfuAKp R1 15.11	AfuAKp R2 15.11	AfuAKp R3 15.11	AfuAR2 15.11
							RQ		1.33801	1	0.00733917	0.591219	0.618315	0.0785924	0.223305
							FC	0.853771	1.56718	1.17127		0.692479	0.724216	0.0920532	0.261551
								AfuA	AfuA+Kp
							AVERAGE	1	0.502916
							STD	0.546605	0.290813
								fbp1
							samples		Afua 2016	AfuA R2 15.11	AfuA R3 15.11	AfuAKp R3 15.11	AfuAKpR1 15.11	AfuAKpR2 15.11
							RQ		0.49636	0.893114	1	5.27961	17.9136	11.9419
							FC	0.796491	0.623183	1.12131	1.25551	6.62859	22.4906	14.9931
								AfuA	AfuA+Kp
							AVERAGE	1	14.7041
							STD	0.272024	6.47887
								pck
							samples		AfuA R2 15.11	AfuA R3 15.11	AfuAKp R3 15.11	AfuAKpR1 15.11	AfuAKpR2 15.11	Afua 2016
							RQ		0.594005	1	6.97841	10.3053	18.6841	0.216042
							FC	0.603349	0.984513	1.65742	11.5661	17.0802	30.9673	0.358072
								AfuA	AfuA+Kp
							AVERAGE	1	19.8712
							STD		8.16268
								pdcA
							samples		Afua 2016	AfuA R2 15.11	AfuA R3 15.11	AfuaKp 2016	AfuAKp R3 15.11	AfuAKpR1 15.11
							RQ		0.575692	1.40398	1	14.8919	13.7857	12.3966
							FC	0.993224	0.579619	1.41356	1.00682	14.9935	13.8798	12.4811
								AfuA	AfuA+Kp
							AVERAGE	1	13.7848
							STD	0.340488	1.02785
								aldA
							samples		Afua 2016	AfuA R3 15.11	AfuAKp R1 15.11	AfuAKp R2 15.11	AfuaKp R3 15.11	AfuaR2 15.11
							RQ		0.0926508	1	2.41893	2.51983	1.91041	1.06566
							FC	0.719437	0.128782	1.38998	3.36226	3.5025	2.65542	1.48124
								AfuA	AfuA+Kp
							AVERAGE	1	3.17339
							STD	0.61717	0.370708
								pox1
							samples		Afua 2016	AfuA R3 15.11	AfuAKp R1 15.11	AfuAKp R2 15.11	AfuaKp R3 15.11	AfuaR2 15.11
							RQ		0.475729	1	2.50944	4.07813	1.54459	1.18752
							FC	0.887749	0.535882	1.12644	2.82675	4.59379	1.7399	1.33767
								AfuA	AfuA+Kp
							AVERAGE	1	3.05348
							STD	0.339321	1.17607
								sod1
							samples		Afua 2016	AfuA R3 15.11	afuaKp 2016	AfuAKp R1 15.11	AfuAKp R2 15.11	AfuaKp R3 15.11	AfuaR2 15.11
							RQ		0.670516	1	0.77308	1.5779	1.34136	1.44937	0.622029
							FC	0.764182	0.87743	1.30859		2.06483	1.7553	1.89662	0.81398
								AfuA	AfuA+Kp
							AVERAGE	1	1.90558
							STD	0.219738	0.126525
								cat2
							samples		Afua 2016	AfuA R2 15.11	AfuA R3 15.11	AfuaKp 2016	AfuAKp R1 15.11	AfuAKp R2 15.11	AfuaKp R3 15.11
							RQ		0.871343	2.64594	1	5.71085	14.2732	27.0055	19.9127
							FC	1.50576	0.578673	1.75721	0.664116		9.47903	17.9348	13.2243
								AfuA	AfuA+Kp
							AVERAGE	1	13.546
							STD	0.536564	3.45952
								gst
							samples		Afua 2016	AfuA R2 15.11	AfuA R3 15.11	AfuAKp R1 15.11	AfuAKp R2 15.11	AfuaKp R3 15.11
							RQ		0.450506	0.252396	1	4.25341	3.057	4.05518
							FC	0.567634	0.793655	0.444646	1.7617	7.49322	5.38552	7.144
								AfuA	AfuA+Kp
							AVERAGE	1	6.67425
							STD	0.55713	0.922352
